# Supplementary material for: Mitochondrial Genome Insights into Evolution and Gene Regulation in Phragmites australis
Source: Int J Mol Sci. 2025 Jan 10;26(2):546. doi: 10.3390/ijms26020546 (PMC11764873; doi:10.3390/ijms26020546)
Supplement: Supplementary file 1 [file ijms-26-00546-s001.zip]

Archive with 8 entries (7 files):
- supplementary files/
- supplementary files/Fig S1.tif
- supplementary files/Fig S2.tif
- supplementary files/Fig S3.tif
- supplementary files/Fig S4.png
- supplementary files/Fig S5.tif
- supplementary files/Fig S6.tif
- supplementary files/Supplementary Table.xlsx
