# Supplementary material for: Mitochondrial Genome Insights into Evolution and Gene Regulation in Phragmites australis
Source: Int J Mol Sci. 2025 Jan 10;26(2):546. doi: 10.3390/ijms26020546 (PMC11764873; doi:10.3390/ijms26020546)
Supplement: Supplementary file 1 [file ijms-26-00546-s001.zip › supplementary files/Supplementary Table.xlsx]

## Sheet: S1
Table S1 Sequence characteristics of mitogenome DNA in Poaceae, including GC content, sequence length, base ratio and other sequence feature information.
Name	% GC	Sequence Length (bp)	A	T	C	G	Description
OQ086977.1	0.423	583450	28.7	29	21.2	21.1	Elymus magellanicus mitochondrion, complete genome
MT471099.1	0.43	639298	28.5	28.4	21.6	21.5	Coix lacryma-jobi var. maxima isolate ZI000370A mitochondrion, complete genome
MG429050.1	0.431	491065	28.4	28.6	21.7	21.4	Oryza coarctata mitochondrion, complete genome
MT471098.1	0.431	673349	28.4	28.4	21.7	21.4	Coix lacryma-jobi var. puellarum isolate ZI000287 mitochondrion, complete genome
MT471097.1	0.432	660150	28.5	28.4	21.6	21.6	Coix lacryma-jobi var. ma-yuen isolate ZI000L51 mitochondrion, complete genome
NC_040989.1	0.433	520691	28.3	28.4	21.7	21.6	Eleusine indica mitochondrion, complete genome
MK175054.1	0.436	366612	28.2	28.2	21.8	21.8	Cynodon dactylon x Cynodon transvaalensis mitochondrion, complete genome
NC_056367.1	0.436	551622	28.2	28.2	21.9	21.7	Chrysopogon zizanioides mitochondrion, complete genome
OK037503.1	0.436	144729	28.2	28.2	22	21.6	Saccharum officinarum chromosome 1 mitochondrion, complete sequence
PQ456902-PQ456903	0.436	501134	28.1	28.3	21.8	21.8	Phragmites australis mitochondrion, complete genome
MZ506736.1	0.437	449028	28	28.3	22	21.7	Sorghum bicolor subsp. drummondii mitochondrion, complete genome
NC_008360.1	0.437	468628	28.1	28.2	22	21.7	Sorghum bicolor mitochondrion, complete genome
NC_007886.1	0.438	491515	27.9	28.2	21.9	22	Oryza sativa Indica Group mitochondrion, complete genome
NC_007982.1	0.439	569630	28	28.1	22.1	21.9	Zea mays subsp. mays mitochondrion, complete genome
NC_008331.1	0.439	570354	28	28.1	22	21.9	Zea perennis mitochondrion, complete genome
NC_008332.1	0.439	680603	28.1	28.1	21.9	22	Zea mays subsp. parviglumis mitochondrion, complete genome
NC_008333.1	0.439	539368	28.1	28	21.9	22	Zea luxurians mitochondrion, complete genome
NC_008362.1	0.439	704100	28	28	22	21.9	Tripsacum dactyloides mitochondrion, complete genome
OK037504.1	0.439	300826	28.1	28	21.9	22.1	Saccharum officinarum chromosome 2 mitochondrion, complete sequence
EU365401.1	0.44	509941	28.1	27.9	22	22	Bambusa oldhamii mitochondrion, complete genome
MT471321.1	0.44	566328	28	28	21.9	22.1	Sporobolus alterniflorus strain S0325 mitochondrion, complete genome
NC_013816.1	0.44	559045	28	28	22	22	Oryza rufipogon mitochondrion, complete genome
NC_029816.1	0.44	515022	28	28	22	22	Oryza minuta voucher W1340 mitochondrion, complete genome
JN120789.1	0.441	434139	27.9	28	22.1	22	Ferrocalamus rimosivaginus mitochondrion, partial genome
JX999996.1	0.441	678580	28	27.9	22	22	Lolium perenne mitochondrion, complete genome
OQ695465.1	0.441	560800	28	28	22	22.1	Agrostis stolonifera mitochondrion, complete genome
MN127966.1	0.442	525599	28.2	27.6	22	22.3	Hordeum vulgare subsp. vulgare cultivar Maresi mitochondrion, complete genome
MN127974.1	0.442	525605	28.2	27.6	22	22.3	Hordeum vulgare subsp. spontaneum mitochondrion, complete genome
AP008982.1	0.444	452528	27.9	27.8	22.1	22.2	Triticum aestivum mitochondrial DNA, complete genome
AP013107.1	0.444	476091	27.2	27.9	22.3	22.1	Aegilops speltoides mitochondrial DNA, complete sequence
NC_036024.1	0.444	452526	27.9	27.8	22.1	22.2	Triticum aestivum cultivar Chinese Yumai mitochondrion, complete genome
OK120846.1	0.444	390725	27.6	28	22.4	22	Thinopyrum obtusiflorum mitochondrion, complete genome

## Sheet: S2
Table S2 Characteristics of protein-coding genes in the mitogenome of Phragmites australis.
Genes	Length	GC_all	AT_all	AT_skew	GC_skew
atp1	1530	44.44	55.56	0.06	0.09
atp4	597	41.71	58.29	0.05	0.05
atp6	681	38.03	61.97	-0.22	0
atp6_2	681	38.03	61.97	-0.22	0
atp8	468	39.1	60.9	0.02	-0.04
atp8_2	468	39.1	60.9	0.02	-0.04
atp9	267	44.19	55.81	-0.07	-0.05
ccmB	621	41.38	58.62	-0.22	-0.19
ccmC	723	42.88	57.12	-0.16	-0.11
ccmFC	1434	44.98	55.02	-0.08	-0.01
ccmFN	1785	47.11	52.89	-0.16	-0.03
cob	1194	41.96	58.04	-0.2	0.01
cox1	1590	42.08	57.92	-0.15	0.02
cox2	783	41.25	58.75	-0.07	-0.05
cox3	798	44.24	55.76	-0.22	0.03
matR	1977	51.29	48.71	0.13	-0.03
mttB	807	43.49	56.51	-0.17	-0.07
nad1	978	41.82	58.18	-0.22	0.04
nad2	1467	40.29	59.71	-0.18	-0.07
nad3	357	42.02	57.98	-0.29	-0.01
nad4	1488	40.05	59.95	-0.19	-0.04
nad4L	303	34.32	65.68	-0.22	0.04
nad5	2013	40.39	59.61	-0.24	0
nad6	618	39.97	60.03	-0.15	0.07
nad7	1185	44.05	55.95	0.01	0.04
nad9	573	41.88	58.12	0.02	0.06
rpl16	435	45.52	54.48	0.09	0.18
rpl2	1674	50.48	49.52	0.02	0.07
rpl5	567	40.92	59.08	0	0.09
rps12	378	43.92	56.08	0.22	0.13
rps13	351	40.17	59.83	0.15	0.09
rps14	189	45.5	54.5	-0.15	0.12
rps19	282	39.72	60.28	0.12	0.27
rps2	1467	46.28	53.72	0.07	-0.03
rps3	1677	42.99	57.01	0.08	0.09
sdh4	90	41.11	58.89	-0.13	0.41

## Sheet: S3
TableS3 The Ka/Ks ratios between all Nu_PSDH4 in the nuclear genome and Mt_PSDH4 in the mitogenome
Sequence	Ka	Ks	Ka/Ks	P-Value(Fisher)	Length	S-Sites	Substitutions	Syn-Subs	Nonsyn-Subs
rna-Pau20157.1-mtsdh4	0.826052	1.45504	0.567719	1.81756e-05	87	24.0601	58	23.3389	34.6611
rna-Pau20157.2-mtsdh4	0.826052	1.45504	0.567719	1.81756e-05	87	24.0601	58	23.3389	34.6611
rna-Pau30706.1-mtsdh4	0.853588	1.41531	0.60311	0.00227857	87	22.6763	53	19.5516	33.4484

## Sheet: S4
Table S4 Statistics of amino acids and codon usage in the mitochondrial genome of Phragmites australis.
Amino Acids	Num	%			Codon	Amino Acids	%	Num
A:	707	0.066			GCA	A	0.257	182
C:	158	0.015			GCC	A	0.223	158
D:	337	0.031			GCG	A	0.129	91
E:	437	0.041			GCT	A	0.39	276
F:	701	0.065			TGC	C	0.411	65
G:	777	0.072			TGT	C	0.589	93
H:	256	0.024			GAC	D	0.312	105
I:	819	0.076			GAT	D	0.688	232
K:	466	0.043			GAA	E	0.684	299
L:	1155	0.107			GAG	E	0.316	138
M:	287	0.027			TTC	F	0.417	292
N:	337	0.031			TTT	F	0.583	409
P:	604	0.056			GGA	G	0.346	269
Q:	304	0.028			GGC	G	0.14	109
R:	697	0.065			GGG	G	0.19	148
S:	990	0.092			GGT	G	0.323	251
T:	551	0.051			CAC	H	0.203	52
V:	664	0.062			CAT	H	0.797	204
W:	165	0.015			ATA	I	0.276	226
Y:	325	0.03			ATC	I	0.277	227
*:	32	0.003			ATT	I	0.447	366
					AAA	K	0.577	269
					AAG	K	0.423	197
					CTA	L	0.14	162
					CTC	L	0.118	136
					CTG	L	0.097	112
					CTT	L	0.216	249
					TTA	L	0.238	275
					TTG	L	0.191	221
					ATG	M	0.997	286
					GTG	M	0.003	1
					AAC	N	0.309	104
					AAT	N	0.691	233
					CCA	P	0.296	179
					CCC	P	0.225	136
					CCG	P	0.137	83
					CCT	P	0.341	206
					CAA	Q	0.76	231
					CAG	Q	0.24	73
					AGA	R	0.23	160
					AGG	R	0.121	84
					CGA	R	0.211	147
					CGC	R	0.092	64
					CGG	R	0.131	91
					CGT	R	0.217	151
					AGC	S	0.112	111
					AGT	S	0.172	170
					TCA	S	0.188	186
					TCC	S	0.174	172
					TCG	S	0.137	136
					TCT	S	0.217	215
					ACA	T	0.249	137
					ACC	T	0.247	136
					ACG	T	0.162	89
					ACT	T	0.343	189
					GTA	V	0.271	180
					GTC	V	0.194	129
					GTG	V	0.224	149
					GTT	V	0.31	206
					TGG	W	1	165
					TAC	Y	0.258	84
					TAT	Y	0.742	241
					TAA	*	0.5	16
					TAG	*	0.313	10
					TGA	*	0.188	6

## Sheet: S5
TableS5 MTPTs between the mitochondrial genomes and chloroplast genomes.
MTPTs (Homologous fragment)						Chloroplast genes included in MTPTs			Mitochondrial genes included in MTPTs (Chr1)			Mitochondrial genes included in MTPTs (Chr2)
Mitochondria	Start	End	Chloroplast	Start	End	pt_gene	Start	End	Chr1_gene	Start	End	Chr2_gene	Start	End
Chr1	1	4402	pt	38855	43257
Chr1	192819	195934	pt	27736	24620	rpoC1	24641	26692
Chr1	287966	290526	pt	36089	38660	atpA	36342	37865	trnfM-CAU	290105	290178
Chr1	22110	24481	pt	11816	9447
Chr1	26395	28308	pt	83732	85641	rpl23	84395	84676	trnI-CAU	27514	27587
Chr1	26395	28308	pt	136136	134227	rpl23	135192	135473
Chr1	115546	117374	pt	73550	75365	petD	74670	74487
Chr1	294938	296250	pt	82440	83743				trnH-GUG	295270	295343
Chr1	294938	296250	pt	137428	136125	trnH-GUG	137030	137103
Chr1	113321	114308	pt	71583	70601
Chr1	114332	115468	pt	72390	73542	psbH	72741	72942
Chr1	11470	12490	pt	4168	3182
Chr1	290540	291555	pt	52627	53646	trnV-UAC	52791	53462	trnV-UAC	290703	291377
Chr1	65797	66721	pt	112211	113121	ndhI	112343	112885
Chr1	287316	287762	pt	34193	34638	atpH	34222	34467
Chr1	27076	27335	pt	58489	58231
Chr1	212917	213143	pt	97164	97389
Chr1	212917	213143	pt	122704	122479
Chr1	100219	100601	pt	79340	78956
Chr1	184911	185769	pt	93844	94707
Chr1	323510	324368	pt	93844	94707
Chr1	323510	324368	pt	126024	125161
Chr1	184911	185769	pt	126024	125161
Chr1	220892	221141	pt	20026	20281	trnC-GCA	20153	20223
Chr1	287831	287963	pt	34638	34770
Chr1	148725	148873	pt	46576	46429
Chr1	34470	34555	pt	101629	101544	trnN-GUU	101557	101628	trnN-GUU	34471	34542
Chr1	34464	34555	pt	118233	118324
Chr1	65578	65731	pt	112041	112199
Chr1	221630	221685	pt	20686	20741
Chr1	80683	80779	pt	97968	98064
Chr1	301858	301954	pt	97968	98064
Chr1	301858	301954	pt	121900	121804
Chr1	80683	80779	pt	121900	121804
Chr1	109265	109306	pt	52669	52627
Chr2	8404	10143	pt	115281	113540
Chr2	132925	134665	pt	68753	70500	clpP	69506	70156
Chr2	23930	26040	pt	49551	51677	trnF-GAA	49690	49762				trnF-GAA	24068	24140
Chr2	22288	23394	pt	46385	47514	trnS-GGA	46501	46587				trnS-GGA	22405	22491
Chr2	76270	76782	pt	32627	33138
Chr2	21295	21952	pt	45497	46157
Chr2	13623	14065	pt	5416	5861
Chr2	92317	92643	pt	66167	65819	trnP-UGG	65865	65938				trnP-UGG	92531	92604
Chr2	21997	22224	pt	46156	46386
Chr2	101738	101907	pt	96836	96655
Chr2	101738	101907	pt	123032	123213
Chr2	92743	92864	pt	65742	65620							trnW-CCA	92747	92820
Chr2	913	988	pt	53715	53641	trnM-CAU	53643	53715				trnN-CAU	913	985
Chr2	22456	22491	pt	8387	8351

## Sheet: S6
TableS6 NUMTs between 25 chromosomes of nuclear genomes and the mitogenome of Phragmites australis.
Mt_Chr1	107141	123697	Nu_ChrB	19360992	19377525
Mt_Chr1	98963	107145	Nu_ChrB	19345385	19353554
Mt_Chr1	123736	130756	Nu_ChrB	19377527	19384488
Mt_Chr1	95272	101371	Nu_ChrB	8899524	8905611
Mt_Chr1	92597	98647	Nu_ChrB	19338174	19344200
Mt_Chr1	104648	108269	Nu_ChrB	8908995	8912617
Mt_Chr1	65419	68412	Nu_ChrB	9264768	9261787
Mt_Chr1	192818	195934	Nu_ChrB	9973023	9969937
Mt_Chr1	22110	24481	Nu_ChrB	10228113	10225753
Mt_Chr1	102321	104449	Nu_ChrB	8906438	8908559
Mt_Chr1	1443	3555	Nu_ChrB	9461806	9463915
Mt_Chr1	193847	195934	Nu_ChrB	12492326	12490239
Mt_Chr1	108456	110251	Nu_ChrB	18746609	18744816
Mt_Chr1	26455	28308	Nu_ChrB	10217550	10215702
Mt_Chr1	26395	28308	Nu_ChrB	13269764	13271672
Mt_Chr1	136941	138521	Nu_ChrB	19424694	19426273
Mt_Chr1	22110	23704	Nu_ChrB	10081953	10080364
Mt_Chr1	115546	117374	Nu_ChrB	13259785	13261598
Mt_Chr1	135718	136794	Nu_ChrB	19423623	19424697
Mt_Chr1	115546	116980	Nu_ChrB	14135274	14136695
Mt_Chr1	192818	193997	Nu_ChrB	9995693	9994544
Mt_Chr1	294938	295926	Nu_ChrB	10218532	10217550
Mt_Chr1	26662	27616	Nu_ChrB	9941198	9942151
Mt_Chr1	26662	27616	Nu_ChrB	9922676	9923629
Mt_Chr1	26662	27616	Nu_ChrB	9959845	9960793
Mt_Chr1	295364	296250	Nu_ChrB	13268891	13269775
Mt_Chr1	26662	27616	Nu_ChrB	9898439	9899379
Mt_Chr1	113321	114305	Nu_ChrB	13257874	13256892
Mt_Chr1	101416	102242	Nu_ChrB	8905609	8906437
Mt_Chr1	11470	12490	Nu_ChrB	10222753	10221776
Mt_Chr1	26929	27739	Nu_ChrB	9987771	9986964
Mt_Chr1	114332	115468	Nu_ChrB	14134119	14135266
Mt_Chr1	114479	115468	Nu_ChrB	13258775	13259777
Mt_Chr1	65797	66721	Nu_ChrB	9451074	9450165
Mt_Chr1	115552	116383	Nu_ChrB	13615239	13614409
Mt_Chr1	58805	59438	Nu_ChrB	9265816	9265190
Mt_Chr1	26771	27376	Nu_ChrB	9983976	9984585
Mt_Chr1	27063	27616	Nu_ChrB	9889521	9890073
Mt_Chr1	115953	116703	Nu_ChrB	20256039	20255309
Mt_Chr1	111807	112324	Nu_ChrB	18744615	18744098
Mt_Chr1	115730	116468	Nu_ChrB	13241340	13240612
Mt_Chr1	26395	26928	Nu_ChrB	9927018	9926486
Mt_Chr1	26394	26913	Nu_ChrB	10084823	10085339
Mt_Chr1	27206	27739	Nu_ChrB	9965774	9965244
Mt_Chr1	59503	59927	Nu_ChrB	9265188	9264763
Mt_Chr1	115925	116468	Nu_ChrB	14355728	14355190
Mt_Chr1	158556	158966	Nu_ChrB	19329143	19328734
Mt_Chr1	174868	175234	Nu_ChrB	14138079	14138451
Mt_Chr1	291055	291555	Nu_ChrB	13378424	13377919
Mt_Chr1	26562	26928	Nu_ChrB	9887013	9886648
Mt_Chr1	935	1287	Nu_ChrB	19081714	19082066
Mt_Chr1	295802	296218	Nu_ChrB	10084406	10084823
Mt_Chr1	145302	145641	Nu_ChrB	19438988	19439326
Mt_Chr1	300895	301267	Nu_ChrB	19329255	19328887
Mt_Chr1	79720	80092	Nu_ChrB	19329255	19328887
Mt_Chr1	114992	115474	Nu_ChrB	13615732	13615247
Mt_Chr1	27580	27909	Nu_ChrB	9820728	9820399
Mt_Chr1	27580	27909	Nu_ChrB	9741069	9740740
Mt_Chr1	27580	27909	Nu_ChrB	9759727	9759398
Mt_Chr1	27580	27909	Nu_ChrB	9775996	9775667
Mt_Chr1	27580	27909	Nu_ChrB	9798828	9799157
Mt_Chr1	27580	27909	Nu_ChrB	9784342	9784013
Mt_Chr1	27580	27909	Nu_ChrB	9853897	9854227
Mt_Chr1	26533	26880	Nu_ChrB	9983630	9983976
Mt_Chr1	294938	295328	Nu_ChrB	13268510	13268893
Mt_Chr1	27927	28308	Nu_ChrB	9986970	9986593
Mt_Chr1	27580	27909	Nu_ChrB	9867873	9867544
Mt_Chr1	27957	28308	Nu_ChrB	9820398	9820051
Mt_Chr1	255859	256138	Nu_ChrB	19082056	19082335
Mt_Chr1	27957	28308	Nu_ChrB	9799158	9799504
Mt_Chr1	27957	28308	Nu_ChrB	9775666	9775319
Mt_Chr1	27957	28308	Nu_ChrB	9854228	9854575
Mt_Chr1	295797	296097	Nu_ChrB	9736284	9736576
Mt_Chr1	27957	28308	Nu_ChrB	9740739	9740392
Mt_Chr1	27957	28308	Nu_ChrB	9759397	9759050
Mt_Chr1	295797	296097	Nu_ChrB	9897991	9898287
Mt_Chr1	295797	296097	Nu_ChrB	9922227	9922524
Mt_Chr1	295797	296097	Nu_ChrB	9752512	9752804
Mt_Chr1	295797	296097	Nu_ChrB	9771159	9771451
Mt_Chr1	295797	296097	Nu_ChrB	9940748	9941046
Mt_Chr1	295431	295691	Nu_ChrB	9734481	9734222
Mt_Chr1	27957	28308	Nu_ChrB	9784012	9783665
Mt_Chr1	295799	296097	Nu_ChrB	9803699	9803409
Mt_Chr1	295801	296095	Nu_ChrB	9959400	9959693
Mt_Chr1	290636	291051	Nu_ChrB	13391532	13391940
Mt_Chr1	295797	296097	Nu_ChrB	9704660	9704952
Mt_Chr1	27735	27993	Nu_ChrB	9980024	9979767
Mt_Chr1	295797	296097	Nu_ChrB	9815897	9816187
Mt_Chr1	27735	27993	Nu_ChrB	10073602	10073350
Mt_Chr1	66400	66721	Nu_ChrB	755420	755100
Mt_Chr1	79720	79949	Nu_ChrB	10848867	10849093
Mt_Chr1	300895	301124	Nu_ChrB	10848867	10849093
Mt_Chr1	79720	79949	Nu_ChrB	11538440	11538666
Mt_Chr1	300895	301124	Nu_ChrB	11538440	11538666
Mt_Chr1	212917	213143	Nu_ChrB	13601237	13601010
Mt_Chr1	27957	28205	Nu_ChrB	9867543	9867300
Mt_Chr1	296713	296920	Nu_ChrB	10159032	10158825
Mt_Chr1	75538	75745	Nu_ChrB	10159032	10158825
Mt_Chr1	212917	213142	Nu_ChrB	9471219	9470995
Mt_Chr1	98697	98921	Nu_ChrB	19345162	19345385
Mt_Chr1	28063	28308	Nu_ChrB	9734648	9734893
Mt_Chr1	27414	27616	Nu_ChrB	9984582	9984784
Mt_Chr1	212917	213143	Nu_ChrB	10196228	10196001
Mt_Chr1	27580	27792	Nu_ChrB	9707826	9707614
Mt_Chr1	100219	100601	Nu_ChrB	13265546	13265162
Mt_Chr1	104477	104652	Nu_ChrB	8908554	8908729
Mt_Chr1	212905	213143	Nu_ChrB	14571260	14571503
Mt_Chr1	28103	28308	Nu_ChrB	9756914	9756708
Mt_Chr1	306046	306221	Nu_ChrB	19372306	19372133
Mt_Chr1	84871	85046	Nu_ChrB	19372306	19372133
Mt_Chr1	5677	5833	Nu_ChrB	10027046	10026890
Mt_Chr1	1265	1446	Nu_ChrB	9454431	9454613
Mt_Chr1	116460	116703	Nu_ChrB	13228932	13228705
Mt_Chr1	295797	295967	Nu_ChrB	9741245	9741074
Mt_Chr1	295797	295967	Nu_ChrB	9759903	9759732
Mt_Chr1	295797	295967	Nu_ChrB	9853721	9853892
Mt_Chr1	27927	28122	Nu_ChrB	9965250	9965060
Mt_Chr1	295797	295967	Nu_ChrB	9776172	9776001
Mt_Chr1	295797	295967	Nu_ChrB	9798652	9798823
Mt_Chr1	116460	116703	Nu_ChrB	14331396	14331169
Mt_Chr1	26464	26616	Nu_ChrB	9736572	9736724
Mt_Chr1	295797	295967	Nu_ChrB	9784517	9784347
Mt_Chr1	26478	26614	Nu_ChrB	432062	432198
Mt_Chr1	295797	295967	Nu_ChrB	9820905	9820733
Mt_Chr1	26464	26622	Nu_ChrB	9803413	9803255
Mt_Chr1	54752	54912	Nu_ChrB	19328753	19328916
Mt_Chr1	96398	96529	Nu_ChrB	6371458	6371327
Mt_Chr1	26464	26616	Nu_ChrB	9752800	9752952
Mt_Chr1	26464	26616	Nu_ChrB	9771447	9771599
Mt_Chr1	26464	26606	Nu_ChrB	9922520	9922662
Mt_Chr1	63985	64129	Nu_ChrB	368954	368810
Mt_Chr1	26464	26606	Nu_ChrB	9941042	9941184
Mt_Chr1	26464	26616	Nu_ChrB	9816183	9816334
Mt_Chr1	79833	79976	Nu_ChrB	10848909	10849050
Mt_Chr1	158554	158697	Nu_ChrB	10848909	10849050
Mt_Chr1	301008	301151	Nu_ChrB	10848909	10849050
Mt_Chr1	300942	301081	Nu_ChrB	19329141	19329003
Mt_Chr1	79767	79906	Nu_ChrB	19329141	19329003
Mt_Chr1	26466	26606	Nu_ChrB	9959691	9959831
Mt_Chr1	26464	26606	Nu_ChrB	9898283	9898425
Mt_Chr1	158551	158697	Nu_ChrB	11538478	11538623
Mt_Chr1	79833	79976	Nu_ChrB	11538482	11538623
Mt_Chr1	301008	301151	Nu_ChrB	11538482	11538623
Mt_Chr1	214635	214755	Nu_ChrB	10026538	10026418
Mt_Chr1	158553	158670	Nu_ChrB	10848976	10849093
Mt_Chr1	24740	24865	Nu_ChrB	30423	30298
Mt_Chr1	271743	271862	Nu_ChrB	2119758	2119877
Mt_Chr1	271743	271862	Nu_ChrB	2873747	2873866
Mt_Chr1	271743	271862	Nu_ChrB	20879529	20879410
Mt_Chr1	158553	158670	Nu_ChrB	11538549	11538666
Mt_Chr1	271743	271862	Nu_ChrB	3764536	3764655
Mt_Chr1	271743	271862	Nu_ChrB	4466098	4465979
Mt_Chr1	271743	271862	Nu_ChrB	5297232	5297113
Mt_Chr1	45491	45604	Nu_ChrB	9179881	9179768
Mt_Chr1	79763	79879	Nu_ChrB	10848977	10849093
Mt_Chr1	300938	301054	Nu_ChrB	10848977	10849093
Mt_Chr1	271743	271862	Nu_ChrB	15962892	15962773
Mt_Chr1	186029	186140	Nu_ChrB	6370916	6371027
Mt_Chr1	324628	324739	Nu_ChrB	6370916	6371027
Mt_Chr1	97993	98104	Nu_ChrB	6371138	6371027
Mt_Chr1	79763	79879	Nu_ChrB	11538550	11538666
Mt_Chr1	300938	301054	Nu_ChrB	11538550	11538666
Mt_Chr1	45491	45604	Nu_ChrB	14927696	14927809
Mt_Chr1	271743	271862	Nu_ChrB	15104109	15103990
Mt_Chr1	22210	22328	Nu_ChrB	2226549	2226667
Mt_Chr1	22210	22328	Nu_ChrB	3879711	3879829
Mt_Chr1	296478	296593	Nu_ChrB	6371933	6371817
Mt_Chr1	75303	75418	Nu_ChrB	6371933	6371817
Mt_Chr1	22210	22328	Nu_ChrB	20764130	20764012
Mt_Chr1	148725	148873	Nu_ChrB	10236063	10235916
Mt_Chr1	45491	45604	Nu_ChrB	2119343	2119230
Mt_Chr1	45491	45604	Nu_ChrB	2873332	2873219
Mt_Chr1	45491	45604	Nu_ChrB	3764121	3764008
Mt_Chr1	45491	45604	Nu_ChrB	4466513	4466626
Mt_Chr1	45491	45604	Nu_ChrB	5297647	5297760
Mt_Chr1	271745	271861	Nu_ChrB	9180319	9180435
Mt_Chr1	45491	45604	Nu_ChrB	15104524	15104637
Mt_Chr1	45491	45604	Nu_ChrB	15963307	15963420
Mt_Chr1	22210	22328	Nu_ChrB	2990850	2990968
Mt_Chr1	45491	45600	Nu_ChrB	20879944	20880053
Mt_Chr1	22211	22328	Nu_ChrB	8400074	8399957
Mt_Chr1	22211	22328	Nu_ChrB	10926460	10926577
Mt_Chr1	22211	22328	Nu_ChrB	11360039	11359922
Mt_Chr1	22211	22328	Nu_ChrB	11615805	11615922
Mt_Chr1	22211	22328	Nu_ChrB	11938169	11938052
Mt_Chr1	271745	271861	Nu_ChrB	14927258	14927142
Mt_Chr1	22213	22328	Nu_ChrB	4697941	4698056
Mt_Chr1	271745	271861	Nu_ChrB	14706529	14706414
Mt_Chr1	22213	22328	Nu_ChrB	15333037	15333152
Mt_Chr1	22211	22328	Nu_ChrB	4810359	4810476
Mt_Chr1	22211	22328	Nu_ChrB	8182988	8182871
Mt_Chr1	22211	22328	Nu_ChrB	13081547	13081430
Mt_Chr1	22211	22328	Nu_ChrB	15445417	15445534
Mt_Chr1	22211	22328	Nu_ChrB	17070629	17070512
Mt_Chr1	22211	22328	Nu_ChrB	17493865	17493982
Mt_Chr1	22211	22328	Nu_ChrB	18222600	18222483
Mt_Chr1	110330	110457	Nu_ChrB	18744812	18744681
Mt_Chr1	172701	172817	Nu_ChrB	9180611	9180727
Mt_Chr1	22211	22320	Nu_ChrB	12026867	12026976
Mt_Chr1	22213	22328	Nu_ChrB	17705089	17705204
Mt_Chr1	172700	172817	Nu_ChrB	4465804	4465687
Mt_Chr1	22212	22326	Nu_ChrB	5193600	5193486
Mt_Chr1	172700	172817	Nu_ChrB	5296938	5296821
Mt_Chr1	177467	177566	Nu_ChrB	6371677	6371776
Mt_Chr1	22211	22328	Nu_ChrB	11073236	11073353
Mt_Chr1	22211	22328	Nu_ChrB	11768301	11768418
Mt_Chr1	323510	324238	Nu_ChrB	13604549	13603818
Mt_Chr1	184911	185639	Nu_ChrB	13604549	13603818
Mt_Chr1	172703	172817	Nu_ChrB	14926964	14926850
Mt_Chr1	172700	172817	Nu_ChrB	15103815	15103698
Mt_Chr1	22212	22326	Nu_ChrB	15858891	15858777
Mt_Chr1	172700	172817	Nu_ChrB	15962598	15962481
Mt_Chr1	22211	22328	Nu_ChrB	16924573	16924456
Mt_Chr1	34597	34701	Nu_ChrB	9178469	9178573
Mt_Chr1	13853	13951	Nu_ChrB	10026250	10026348
Mt_Chr1	22213	22328	Nu_ChrB	8237758	8237643
Mt_Chr1	287456	287578	Nu_ChrB	10107689	10107568
Mt_Chr1	22211	22328	Nu_ChrB	18356883	18356766
Mt_Chr1	65951	66046	Nu_ChrB	10025925	10025830
Mt_Chr1	104754	104854	Nu_ChrB	2119050	2119150
Mt_Chr1	104754	104854	Nu_ChrB	2873039	2873139
Mt_Chr1	297349	297446	Nu_ChrB	10027180	10027083
Mt_Chr1	76174	76271	Nu_ChrB	10027180	10027083
Mt_Chr1	104754	104854	Nu_ChrB	20880237	20880137
Mt_Chr1	130907	131006	Nu_ChrB	6548638	6548737
Mt_Chr1	34597	34701	Nu_ChrB	14708323	14708219
Mt_Chr1	280635	280731	Nu_ChrB	14797091	14796996
Mt_Chr1	34597	34701	Nu_ChrB	14929108	14929004
Mt_Chr1	104754	104854	Nu_ChrB	4466806	4466706
Mt_Chr1	104754	104854	Nu_ChrB	5297940	5297840
Mt_Chr1	254780	254881	Nu_ChrB	10026151	10026250
Mt_Chr1	104754	104854	Nu_ChrB	15104817	15104717
Mt_Chr1	104754	104854	Nu_ChrB	15963600	15963500
Mt_Chr1	104754	104853	Nu_ChrB	3763828	3763927
Mt_Chr1	184969	185639	Nu_ChrB	9446548	9447222
Mt_Chr1	323568	324238	Nu_ChrB	9446548	9447222
Mt_Chr1	188812	188914	Nu_ChrB	19323940	19323838
Mt_Chr1	89732	89821	Nu_ChrB	368729	368819
Mt_Chr1	310907	310996	Nu_ChrB	368729	368819
Mt_Chr1	185502	185639	Nu_ChrB	9879340	9879477
Mt_Chr1	324101	324238	Nu_ChrB	9879340	9879477
Mt_Chr1	324120	324239	Nu_ChrB	9892623	9892504
Mt_Chr1	185521	185640	Nu_ChrB	9892623	9892504
Mt_Chr1	212392	212486	Nu_ChrB	2119878	2119972
Mt_Chr1	212392	212486	Nu_ChrB	2873867	2873961
Mt_Chr1	212392	212486	Nu_ChrB	4465978	4465884
Mt_Chr1	212392	212486	Nu_ChrB	5297112	5297018
Mt_Chr1	34464	34555	Nu_ChrB	10191756	10191847
Mt_Chr1	212392	212486	Nu_ChrB	15103989	15103895
Mt_Chr1	212392	212486	Nu_ChrB	15962772	15962678
Mt_Chr1	212392	212486	Nu_ChrB	20879409	20879315
Mt_Chr1	188806	188928	Nu_ChrB	6927538	6927416
Mt_Chr1	212392	212486	Nu_ChrB	3764656	3764750
Mt_Chr1	185502	185639	Nu_ChrB	9214725	9214861
Mt_Chr1	324101	324238	Nu_ChrB	9214725	9214861
Mt_Chr1	324101	324237	Nu_ChrB	10198950	10198814
Mt_Chr1	185502	185638	Nu_ChrB	10198950	10198814
Mt_Chr1	212395	212486	Nu_ChrB	14706409	14706318
Mt_Chr1	104754	104854	Nu_ChrB	14707204	14707104
Mt_Chr1	172700	172793	Nu_ChrB	2120052	2120145
Mt_Chr1	172700	172793	Nu_ChrB	2874041	2874134
Mt_Chr1	172700	172793	Nu_ChrB	3764830	3764923
Mt_Chr1	279603	279687	Nu_ChrB	4465801	4465885
Mt_Chr1	279603	279687	Nu_ChrB	5296935	5297019
Mt_Chr1	270086	270167	Nu_ChrB	14707827	14707908
Mt_Chr1	279603	279687	Nu_ChrB	15103812	15103896
Mt_Chr1	279603	279687	Nu_ChrB	15962595	15962679
Mt_Chr1	172700	172793	Nu_ChrB	20879235	20879142
Mt_Chr1	270087	270167	Nu_ChrB	2118425	2118345
Mt_Chr1	270087	270167	Nu_ChrB	2872414	2872334
Mt_Chr1	270087	270167	Nu_ChrB	3763203	3763123
Mt_Chr1	270087	270167	Nu_ChrB	5298565	5298645
Mt_Chr1	212390	212486	Nu_ChrB	9180435	9180530
Mt_Chr1	324101	324368	Nu_ChrB	9929089	9928823
Mt_Chr1	185502	185769	Nu_ChrB	9929089	9928823
Mt_Chr1	194851	194943	Nu_ChrB	14706689	14706597
Mt_Chr1	270087	270167	Nu_ChrB	15964225	15964305
Mt_Chr1	270087	270167	Nu_ChrB	20880862	20880942
Mt_Chr1	104754	104854	Nu_ChrB	9179588	9179688
Mt_Chr1	8662	8747	Nu_ChrB	14929105	14929190
Mt_Chr1	279603	279690	Nu_ChrB	2120055	2119968
Mt_Chr1	279603	279690	Nu_ChrB	3764833	3764746
Mt_Chr1	12563	12644	Nu_ChrB	5298139	5298220
Mt_Chr1	91927	92008	Nu_ChrB	5298139	5298220
Mt_Chr1	8662	8747	Nu_ChrB	9178472	9178388
Mt_Chr1	279603	279690	Nu_ChrB	9180613	9180526
Mt_Chr1	172701	172817	Nu_ChrB	14706237	14706125
Mt_Chr1	12563	12644	Nu_ChrB	15963799	15963880
Mt_Chr1	91927	92008	Nu_ChrB	15963799	15963880
Mt_Chr1	279603	279687	Nu_ChrB	20879232	20879316
Mt_Chr1	91928	92008	Nu_ChrB	2118850	2118770
Mt_Chr1	12564	12644	Nu_ChrB	2118850	2118770
Mt_Chr1	91928	92008	Nu_ChrB	2872839	2872759
Mt_Chr1	12564	12644	Nu_ChrB	2872839	2872759
Mt_Chr1	91928	92008	Nu_ChrB	3763628	3763548
Mt_Chr1	12564	12644	Nu_ChrB	3763628	3763548
Mt_Chr1	12564	12644	Nu_ChrB	4467006	4467086
Mt_Chr1	91928	92008	Nu_ChrB	4467006	4467086
Mt_Chr1	270087	270167	Nu_ChrB	4467431	4467511
Mt_Chr1	26410	26517	Nu_ChrB	9887013	9887120
Mt_Chr1	279607	279687	Nu_ChrB	14926968	14927048
Mt_Chr1	12564	12644	Nu_ChrB	15105017	15105097
Mt_Chr1	91928	92008	Nu_ChrB	15105017	15105097
Mt_Chr1	270087	270167	Nu_ChrB	15105442	15105522
Mt_Chr1	110477	110557	Nu_ChrB	18744694	18744614
Mt_Chr1	12564	12644	Nu_ChrB	20880437	20880517
Mt_Chr1	91928	92008	Nu_ChrB	20880437	20880517
Mt_Chr1	188805	188911	Nu_ChrB	797577	797683
Mt_Chr1	194848	194943	Nu_ChrB	9180157	9180251
Mt_Chr1	1868	1950	Nu_ChrB	10026538	10026620
Mt_Chr1	235434	235516	Nu_ChrB	12504012	12504094
Mt_Chr1	203272	203377	Nu_ChrB	13385321	13385422
Mt_Chr1	104754	104854	Nu_ChrB	14927989	14927889
Mt_Chr1	14198	14281	Nu_ChrB	6372095	6372180
Mt_Chr1	270086	270167	Nu_ChrB	9178966	9178885
Mt_Chr1	270086	270167	Nu_ChrB	14928611	14928692
Mt_Chr1	91928	92008	Nu_ChrB	9179388	9179308
Mt_Chr1	12564	12644	Nu_ChrB	9179388	9179308
Mt_Chr1	324101	324238	Nu_ChrB	9945618	9945481
Mt_Chr1	185502	185639	Nu_ChrB	9945618	9945481
Mt_Chr1	12564	12644	Nu_ChrB	14707404	14707484
Mt_Chr1	91928	92008	Nu_ChrB	14707404	14707484
Mt_Chr1	212390	212486	Nu_ChrB	14927142	14927047
Mt_Chr1	34464	34555	Nu_ChrB	794057	794148
Mt_Chr1	242926	242999	Nu_ChrB	8526309	8526236
Mt_Chr1	324120	324368	Nu_ChrB	9889058	9888811
Mt_Chr1	185521	185769	Nu_ChrB	9889058	9888811
Mt_Chr1	34464	34555	Nu_ChrB	12592281	12592372
Mt_Chr1	188805	188911	Nu_ChrB	12595792	12595898
Mt_Chr1	34470	34555	Nu_ChrB	13286549	13286464
Mt_Chr1	8662	8747	Nu_ChrB	14708320	14708405
Mt_Chr1	194848	194943	Nu_ChrB	14927420	14927326
Mt_Chr1	12563	12642	Nu_ChrB	14928188	14928267
Mt_Chr1	91927	92006	Nu_ChrB	14928188	14928267
Mt_Chr1	297557	297629	Nu_ChrB	2118575	2118503
Mt_Chr1	76382	76454	Nu_ChrB	2118575	2118503
Mt_Chr1	297557	297629	Nu_ChrB	2872564	2872492
Mt_Chr1	76382	76454	Nu_ChrB	2872564	2872492
Mt_Chr1	279603	279690	Nu_ChrB	2874044	2873957
Mt_Chr1	297557	297629	Nu_ChrB	3763353	3763281
Mt_Chr1	76382	76454	Nu_ChrB	3763353	3763281
Mt_Chr1	297557	297629	Nu_ChrB	9179113	9179041
Mt_Chr1	76382	76454	Nu_ChrB	9179113	9179041
Mt_Chr1	168933	169011	Nu_ChrB	10026807	10026729
Mt_Chr1	279603	279687	Nu_ChrB	14706235	14706319
Mt_Chr1	76382	76454	Nu_ChrB	14928464	14928536
Mt_Chr1	297557	297629	Nu_ChrB	14928464	14928536
Mt_Chr1	76382	76454	Nu_ChrB	20880712	20880784
Mt_Chr1	297557	297629	Nu_ChrB	20880712	20880784
Mt_Chr1	307453	307540	Nu_ChrB	401856	401770
Mt_Chr1	86278	86365	Nu_ChrB	401856	401770
Mt_Chr1	245678	245752	Nu_ChrB	14707278	14707204
Mt_Chr1	158553	158627	Nu_ChrB	19329077	19329003
Mt_Chr1	76382	76454	Nu_ChrB	4467281	4467353
Mt_Chr1	297557	297629	Nu_ChrB	4467281	4467353
Mt_Chr1	210674	210743	Nu_ChrB	10027180	10027249
Mt_Chr1	76382	76454	Nu_ChrB	14707680	14707752
Mt_Chr1	297557	297629	Nu_ChrB	14707680	14707752
Mt_Chr1	76382	76454	Nu_ChrB	15105292	15105364
Mt_Chr1	297557	297629	Nu_ChrB	15105292	15105364
Mt_Chr1	250794	250891	Nu_ChrB	19316867	19316771
Mt_Chr1	259955	260023	Nu_ChrB	166306	166238
Mt_Chr1	24740	24811	Nu_ChrB	9179512	9179441
Mt_Chr1	245678	245752	Nu_ChrB	14928063	14927989
Mt_Chr1	24740	24811	Nu_ChrB	14928065	14928136
Mt_Chr1	76382	76452	Nu_ChrB	5298415	5298485
Mt_Chr1	297557	297627	Nu_ChrB	5298415	5298485
Mt_Chr1	323510	323821	Nu_ChrB	9901741	9901432
Mt_Chr1	184911	185222	Nu_ChrB	9901741	9901432
Mt_Chr1	76382	76452	Nu_ChrB	15964075	15964145
Mt_Chr1	297557	297627	Nu_ChrB	15964075	15964145
Mt_Chr1	229768	229856	Nu_ChrB	19317071	19317160
Mt_Chr1	300938	301011	Nu_ChrB	19329076	19329003
Mt_Chr1	79763	79836	Nu_ChrB	19329076	19329003
Mt_Chr1	324101	324203	Nu_ChrB	9968052	9967950
Mt_Chr1	185502	185604	Nu_ChrB	9968052	9967950
Mt_Chr1	35177	35261	Nu_ChrB	19340375	19340459
Mt_Chr1	119845	119946	Nu_ChrB	30285	30386
Mt_Chr1	323510	323821	Nu_ChrB	9946202	9945893
Mt_Chr1	184911	185222	Nu_ChrB	9946202	9945893
Mt_Chr1	138439	138503	Nu_ChrB	14707680	14707616
Mt_Chr1	138439	138503	Nu_ChrB	14928464	14928400
Mt_Chr1	28236	28308	Nu_ChrB	9867305	9867233
Mt_Chr1	323568	323821	Nu_ChrB	9931650	9931399
Mt_Chr1	184969	185222	Nu_ChrB	9931650	9931399
Mt_Chr1	259955	260023	Nu_ChrB	33638	33706
Mt_Chr1	38297	38365	Nu_ChrB	166239	166307
Mt_Chr1	301100	301165	Nu_ChrB	166306	166241
Mt_Chr1	158646	158711	Nu_ChrB	166306	166241
Mt_Chr1	79925	79990	Nu_ChrB	166306	166241
Mt_Chr1	245678	245752	Nu_ChrB	9179514	9179588
Mt_Chr1	32911	32976	Nu_ChrB	9180109	9180043
Mt_Chr1	32911	32976	Nu_ChrB	14927468	14927534
Mt_Chr1	301223	301312	Nu_ChrB	30438	30351
Mt_Chr1	80048	80137	Nu_ChrB	30438	30351
Mt_Chr1	125330	125397	Nu_ChrB	166306	166239
Mt_Chr1	138439	138503	Nu_ChrB	2118575	2118639
Mt_Chr1	16878	16945	Nu_ChrB	2119692	2119759
Mt_Chr1	138439	138503	Nu_ChrB	2872564	2872628
Mt_Chr1	16878	16945	Nu_ChrB	2873681	2873748
Mt_Chr1	138439	138503	Nu_ChrB	3763353	3763417
Mt_Chr1	16878	16945	Nu_ChrB	3764470	3764537
Mt_Chr1	138439	138503	Nu_ChrB	5298415	5298351
Mt_Chr1	138439	138503	Nu_ChrB	9179113	9179177
Mt_Chr1	138439	138503	Nu_ChrB	15105292	15105228
Mt_Chr1	138439	138503	Nu_ChrB	15964075	15964011
Mt_Chr1	16878	16945	Nu_ChrB	20879595	20879528
Mt_Chr1	138439	138503	Nu_ChrB	20880712	20880648
Mt_Chr1	324101	324228	Nu_ChrB	9931114	9930988
Mt_Chr1	185502	185629	Nu_ChrB	9931114	9930988
Mt_Chr1	208836	208898	Nu_ChrB	1134703	1134765
Mt_Chr1	24740	24811	Nu_ChrB	2118974	2118903
Mt_Chr1	24740	24811	Nu_ChrB	2872963	2872892
Mt_Chr1	24740	24811	Nu_ChrB	3763752	3763681
Mt_Chr1	32911	32976	Nu_ChrB	4466307	4466373
Mt_Chr1	32911	32976	Nu_ChrB	5297441	5297507
Mt_Chr1	24740	24811	Nu_ChrB	5298016	5298087
Mt_Chr1	65595	65731	Nu_ChrB	9451225	9451086
Mt_Chr1	288854	288922	Nu_ChrB	14702164	14702096
Mt_Chr1	32911	32976	Nu_ChrB	15104318	15104384
Mt_Chr1	32911	32976	Nu_ChrB	15963101	15963167
Mt_Chr1	24740	24811	Nu_ChrB	15963676	15963747
Mt_Chr1	24740	24811	Nu_ChrB	20880313	20880384
Mt_Chr1	79925	79986	Nu_ChrB	33638	33699
Mt_Chr1	158646	158707	Nu_ChrB	33638	33699
Mt_Chr1	301100	301161	Nu_ChrB	33638	33699
Mt_Chr1	159176	159234	Nu_ChrB	1237653	1237595
Mt_Chr1	16878	16945	Nu_ChrB	4466164	4466097
Mt_Chr1	138439	138503	Nu_ChrB	4467281	4467217
Mt_Chr1	16878	16945	Nu_ChrB	5297298	5297231
Mt_Chr1	27735	27796	Nu_ChrB	10073250	10073311
Mt_Chr1	16878	16945	Nu_ChrB	15104175	15104108
Mt_Chr1	16878	16945	Nu_ChrB	15962958	15962891
Mt_Chr1	259953	260020	Nu_ChrB	19329056	19328989
Mt_Chr1	84869	84929	Nu_ChrB	6371927	6371987
Mt_Chr1	306044	306104	Nu_ChrB	6371927	6371987
Mt_Chr1	16878	16944	Nu_ChrB	9180251	9180317
Mt_Chr1	323510	323651	Nu_ChrB	9961482	9961341
Mt_Chr1	184911	185052	Nu_ChrB	9961482	9961341
Mt_Chr1	16878	16944	Nu_ChrB	14706597	14706531
Mt_Chr1	16878	16944	Nu_ChrB	14927326	14927260
Mt_Chr1	38303	38365	Nu_ChrB	33699	33637
Mt_Chr1	32911	32976	Nu_ChrB	2119549	2119483
Mt_Chr1	32911	32976	Nu_ChrB	2873538	2873472
Mt_Chr1	118409	118465	Nu_ChrB	6371987	6371931
Mt_Chr1	125330	125395	Nu_ChrB	19329054	19328988
Mt_Chr1	125330	125391	Nu_ChrB	33638	33699
Mt_Chr1	266555	266610	Nu_ChrB	2118904	2118849
Mt_Chr1	266555	266610	Nu_ChrB	2872893	2872838
Mt_Chr1	266555	266610	Nu_ChrB	3763682	3763627
Mt_Chr1	266555	266610	Nu_ChrB	4466952	4467007
Mt_Chr1	266555	266610	Nu_ChrB	15104963	15105018
Mt_Chr1	53345	53403	Nu_ChrB	19373843	19373901
Mt_Chr1	216814	216872	Nu_ChrB	19373843	19373901
Mt_Chr1	266555	266610	Nu_ChrB	20880383	20880438
Mt_Chr1	241582	241649	Nu_ChrB	19374019	19373954
Mt_Chr1	49772	49825	Nu_ChrB	9295486	9295433
Mt_Chr1	259953	260006	Nu_ChrB	10848997	10849050
Mt_Chr1	38299	38364	Nu_ChrB	19328988	19329054
Mt_Chr1	32911	32976	Nu_ChrB	20879738	20879804
Mt_Chr1	266555	266607	Nu_ChrB	5298086	5298138
Mt_Chr1	266555	266610	Nu_ChrB	9179442	9179387
Mt_Chr1	27735	27796	Nu_ChrB	9979637	9979698
Mt_Chr1	323568	323656	Nu_ChrB	14908652	14908564
Mt_Chr1	184969	185057	Nu_ChrB	14908652	14908564
Mt_Chr1	266555	266607	Nu_ChrB	15963746	15963798
Mt_Chr1	138561	138620	Nu_ChrB	19426275	19426332
Mt_Chr1	301030	301081	Nu_ChrB	166306	166255
Mt_Chr1	300960	301011	Nu_ChrB	166306	166255
Mt_Chr1	158576	158627	Nu_ChrB	166306	166255
Mt_Chr1	79855	79906	Nu_ChrB	166306	166255
Mt_Chr1	79785	79836	Nu_ChrB	166306	166255
Mt_Chr1	79903	79976	Nu_ChrB	10848909	10848980
Mt_Chr1	158624	158697	Nu_ChrB	10848909	10848980
Mt_Chr1	301078	301151	Nu_ChrB	10848909	10848980
Mt_Chr1	125330	125381	Nu_ChrB	10848999	10849050
Mt_Chr1	38313	38364	Nu_ChrB	10849050	10848999
Mt_Chr1	79903	79976	Nu_ChrB	11538482	11538553
Mt_Chr1	158624	158697	Nu_ChrB	11538482	11538553
Mt_Chr1	301078	301151	Nu_ChrB	11538482	11538553
Mt_Chr1	15249	15303	Nu_ChrB	18744553	18744499
Mt_Chr1	259953	260006	Nu_ChrB	11538570	11538623
Mt_Chr1	259490	259542	Nu_ChrB	6371774	6371826
Mt_Chr1	173902	173951	Nu_ChrB	9179259	9179308
Mt_Chr1	100367	100460	Nu_ChrB	14701422	14701333
Mt_Chr1	266555	266607	Nu_ChrB	14928135	14928187
Mt_Chr1	173902	173951	Nu_ChrB	14928318	14928269
Mt_Chr1	79785	79836	Nu_ChrB	33638	33689
Mt_Chr1	79855	79906	Nu_ChrB	33638	33689
Mt_Chr1	158576	158627	Nu_ChrB	33638	33689
Mt_Chr1	300960	301011	Nu_ChrB	33638	33689
Mt_Chr1	301030	301081	Nu_ChrB	33638	33689
Mt_Chr1	125330	125381	Nu_ChrB	11538572	11538623
Mt_Chr1	38313	38364	Nu_ChrB	11538623	11538572
Mt_Chr1	301236	301311	Nu_ChrB	9179514	9179441
Mt_Chr1	80061	80136	Nu_ChrB	9179514	9179441
Mt_Chr1	52967	53017	Nu_ChrB	10026103	10026053
Mt_Chr1	158553	158600	Nu_ChrB	10849046	10849093
Mt_Chr1	158553	158600	Nu_ChrB	11538619	11538666
Mt_Chr1	80061	80124	Nu_ChrB	14928063	14928124
Mt_Chr1	301236	301299	Nu_ChrB	14928063	14928124
Mt_Chr1	295915	295967	Nu_ChrB	9867930	9867878
Mt_Chr1	290528	290585	Nu_ChrB	18745749	18745803
Mt_Chr1	73705	73763	Nu_ChrB	19398074	19398016
Mt_Chr1	174910	174955	Nu_ChrB	401669	401624
Mt_Chr1	301858	301954	Nu_ChrB	10195422	10195326
Mt_Chr1	80683	80779	Nu_ChrB	10195422	10195326
Mt_Chr1	102469	102513	Nu_ChrB	30836	30880
Mt_Chr1	14141	14200	Nu_ChrB	19328635	19328576
Mt_Chr1	79763	79809	Nu_ChrB	10849047	10849093
Mt_Chr1	300938	300984	Nu_ChrB	10849047	10849093
Mt_Chr1	79763	79809	Nu_ChrB	11538620	11538666
Mt_Chr1	300938	300984	Nu_ChrB	11538620	11538666
Mt_Chr1	158369	158415	Nu_ChrB	13390674	13390628
Mt_Chr1	179554	193596	Nu_Chr6B	7454004	7439947
Mt_Chr1	312559	325492	Nu_Chr6B	7459594	7446662
Mt_Chr1	155201	164819	Nu_Chr6B	7430331	7439950
Mt_Chr1	186165	186870	Nu_Chr6B	10412511	10413222
Mt_Chr1	324764	325469	Nu_Chr6B	10412511	10413222
Mt_Chr1	294938	295338	Nu_Chr6B	20952876	20952483
Mt_Chr1	287318	287602	Nu_Chr6B	20953660	20953376
Mt_Chr1	81042	81377	Nu_Chr6B	18213949	18214286
Mt_Chr1	302217	302552	Nu_Chr6B	18213949	18214286
Mt_Chr1	20528	20810	Nu_Chr6B	7455510	7455226
Mt_Chr1	79833	80092	Nu_Chr6B	7433684	7433943
Mt_Chr1	301008	301267	Nu_Chr6B	7433684	7433943
Mt_Chr1	188665	188952	Nu_Chr6B	10052983	10053269
Mt_Chr1	301752	301981	Nu_Chr6B	18900853	18900625
Mt_Chr1	80577	80806	Nu_Chr6B	18900853	18900625
Mt_Chr1	224101	224330	Nu_Chr6B	7459816	7459586
Mt_Chr1	62942	63163	Nu_Chr6B	20955251	20955030
Mt_Chr1	239321	239513	Nu_Chr6B	20951158	20951351
Mt_Chr1	183420	183605	Nu_Chr6B	20954150	20954337
Mt_Chr1	322019	322204	Nu_Chr6B	20954150	20954337
Mt_Chr1	43204	43384	Nu_Chr6B	20953011	20953191
Mt_Chr1	315557	315790	Nu_Chr6B	25658431	25658655
Mt_Chr1	70495	70685	Nu_Chr6B	9098400	9098210
Mt_Chr1	137474	137686	Nu_Chr6B	9098820	9099031
Mt_Chr1	207634	207800	Nu_Chr6B	20954794	20954960
Mt_Chr1	276644	276804	Nu_Chr6B	20952287	20952127
Mt_Chr1	54714	54915	Nu_Chr6B	7434122	7433911
Mt_Chr1	166554	166756	Nu_Chr6B	26733242	26733040
Mt_Chr1	295131	295298	Nu_Chr6B	22744363	22744197
Mt_Chr1	79759	79906	Nu_Chr6B	7433680	7433827
Mt_Chr1	300934	301081	Nu_Chr6B	7433680	7433827
Mt_Chr1	271461	271600	Nu_Chr6B	20951161	20951022
Mt_Chr1	22988	23133	Nu_Chr6B	20954016	20953871
Mt_Chr1	242381	242522	Nu_Chr6B	20952340	20952481
Mt_Chr1	113560	113763	Nu_Chr6B	26052627	26052829
Mt_Chr1	45637	45769	Nu_Chr6B	13554045	13554177
Mt_Chr1	25902	26033	Nu_Chr6B	9098695	9098564
Mt_Chr1	261821	261942	Nu_Chr6B	13554298	13554177
Mt_Chr1	165287	165405	Nu_Chr6B	20954672	20954554
Mt_Chr1	217495	217617	Nu_Chr6B	27126974	27126852
Mt_Chr1	46503	46615	Nu_Chr6B	5804871	5804983
Mt_Chr1	43155	43270	Nu_Chr6B	20954502	20954387
Mt_Chr1	132611	132728	Nu_Chr6B	22423331	22423448
Mt_Chr1	276330	276438	Nu_Chr6B	5805089	5804981
Mt_Chr1	108071	108179	Nu_Chr6B	18900627	18900519
Mt_Chr1	117942	118058	Nu_Chr6B	20954042	20954158
Mt_Chr1	89973	90088	Nu_Chr6B	6976998	6977113
Mt_Chr1	311148	311263	Nu_Chr6B	6976998	6977113
Mt_Chr1	83644	83745	Nu_Chr6B	7435385	7435486
Mt_Chr1	304819	304920	Nu_Chr6B	7435385	7435486
Mt_Chr1	21849	21950	Nu_Chr6B	8993443	8993544
Mt_Chr1	269815	269931	Nu_Chr6B	7069462	7069347
Mt_Chr1	182683	182792	Nu_Chr6B	18900850	18900960
Mt_Chr1	321282	321391	Nu_Chr6B	18900850	18900960
Mt_Chr1	213046	213143	Nu_Chr6B	20950893	20950796
Mt_Chr1	281574	281670	Nu_Chr6B	20953757	20953661
Mt_Chr1	228400	228506	Nu_Chr6B	6218979	6219084
Mt_Chr1	269275	269370	Nu_Chr6B	27126757	27126852
Mt_Chr1	286490	286587	Nu_Chr6B	7454137	7454234
Mt_Chr1	188805	188897	Nu_Chr6B	5078490	5078582
Mt_Chr1	297494	297584	Nu_Chr6B	20951438	20951348
Mt_Chr1	76319	76409	Nu_Chr6B	20951438	20951348
Mt_Chr1	308272	308358	Nu_Chr6B	23213918	23213832
Mt_Chr1	87097	87183	Nu_Chr6B	23213918	23213832
Mt_Chr1	11462	11630	Nu_Chr6B	16304516	16304687
Mt_Chr1	290700	290791	Nu_Chr6B	20954707	20954798
Mt_Chr1	135781	135875	Nu_Chr6B	24937729	24937823
Mt_Chr1	104952	105038	Nu_Chr6B	9396220	9396306
Mt_Chr1	17433	17517	Nu_Chr6B	2231016	2230930
Mt_Chr1	255786	255865	Nu_Chr6B	5078105	5078184
Mt_Chr1	248060	248154	Nu_Chr6B	9097361	9097456
Mt_Chr1	246122	246200	Nu_Chr6B	18309279	18309201
Mt_Chr1	260447	260521	Nu_Chr6B	7904758	7904832
Mt_Chr1	191841	191915	Nu_Chr6B	9099107	9099033
Mt_Chr1	79903	79976	Nu_Chr6B	7433684	7433757
Mt_Chr1	158624	158697	Nu_Chr6B	7433684	7433757
Mt_Chr1	301078	301151	Nu_Chr6B	7433684	7433757
Mt_Chr1	295143	295248	Nu_Chr6B	20951976	20952078
Mt_Chr1	314533	314614	Nu_Chr6B	5077424	5077505
Mt_Chr1	248870	248942	Nu_Chr6B	10673995	10674067
Mt_Chr1	22344	22419	Nu_Chr6B	20954961	20955036
Mt_Chr1	158553	158627	Nu_Chr6B	7433753	7433827
Mt_Chr1	40629	40701	Nu_Chr6B	20549745	20549673
Mt_Chr1	43405	43476	Nu_Chr6B	5078649	5078719
Mt_Chr1	79763	79836	Nu_Chr6B	7433754	7433827
Mt_Chr1	300938	301011	Nu_Chr6B	7433754	7433827
Mt_Chr1	289547	289617	Nu_Chr6B	11519655	11519585
Mt_Chr1	303616	303686	Nu_Chr6B	21081799	21081729
Mt_Chr1	82441	82511	Nu_Chr6B	21081799	21081729
Mt_Chr1	187798	187864	Nu_Chr6B	318232	318166
Mt_Chr1	306149	306214	Nu_Chr6B	4584494	4584429
Mt_Chr1	118299	118364	Nu_Chr6B	4584429	4584494
Mt_Chr1	84974	85039	Nu_Chr6B	4584494	4584429
Mt_Chr1	199642	199714	Nu_Chr6B	11465846	11465776
Mt_Chr1	259726	259803	Nu_Chr6B	18589641	18589564
Mt_Chr1	18296	18367	Nu_Chr6B	24937730	24937659
Mt_Chr1	98822	98892	Nu_Chr6B	2885711	2885641
Mt_Chr1	10288	10364	Nu_Chr6B	2905851	2905775
Mt_Chr1	296841	296904	Nu_Chr6B	18619045	18618982
Mt_Chr1	75666	75729	Nu_Chr6B	18619045	18618982
Mt_Chr1	118173	118239	Nu_Chr6B	22423265	22423331
Mt_Chr1	39732	39800	Nu_Chr6B	4769729	4769661
Mt_Chr1	57336	57405	Nu_Chr6B	27784338	27784270
Mt_Chr1	260939	261000	Nu_Chr6B	318107	318168
Mt_Chr1	185648	185730	Nu_Chr6B	7187496	7187578
Mt_Chr1	324247	324329	Nu_Chr6B	7187496	7187578
Mt_Chr1	259953	260017	Nu_Chr6B	7433774	7433838
Mt_Chr1	10818	10893	Nu_Chr6B	15593983	15594061
Mt_Chr1	259602	259663	Nu_Chr6B	20417644	20417705
Mt_Chr1	130270	130330	Nu_Chr6B	15042538	15042598
Mt_Chr1	203164	203228	Nu_Chr6B	20952284	20952347
Mt_Chr1	213865	213923	Nu_Chr6B	19115096	19115038
Mt_Chr1	234941	234998	Nu_Chr6B	3140239	3140296
Mt_Chr1	118880	118937	Nu_Chr6B	5064561	5064618
Mt_Chr1	209156	209213	Nu_Chr6B	16371414	16371471
Mt_Chr1	67005	67068	Nu_Chr6B	20952064	20952128
Mt_Chr1	125330	125395	Nu_Chr6B	7433776	7433842
Mt_Chr1	38299	38364	Nu_Chr6B	7433842	7433776
Mt_Chr1	299997	300055	Nu_Chr6B	12849724	12849666
Mt_Chr1	78822	78880	Nu_Chr6B	12849724	12849666
Mt_Chr1	144356	144414	Nu_Chr6B	24267570	24267512
Mt_Chr1	199381	199435	Nu_Chr6B	4261861	4261807
Mt_Chr1	169559	169619	Nu_Chr6B	21010092	21010032
Mt_Chr1	259953	260006	Nu_Chr6B	7433704	7433757
Mt_Chr1	304090	304146	Nu_Chr6B	16840631	16840575
Mt_Chr1	82915	82971	Nu_Chr6B	16840631	16840575
Mt_Chr1	212469	212531	Nu_Chr6B	17735790	17735728
Mt_Chr1	273939	273994	Nu_Chr6B	8129993	8130048
Mt_Chr1	67396	67448	Nu_Chr6B	16747605	16747553
Mt_Chr1	164503	164561	Nu_Chr6B	22994383	22994441
Mt_Chr1	125330	125381	Nu_Chr6B	7433706	7433757
Mt_Chr1	38313	38364	Nu_Chr6B	7433757	7433706
Mt_Chr1	168740	168791	Nu_Chr6B	22342132	22342081
Mt_Chr1	323360	323413	Nu_Chr6B	4034721	4034668
Mt_Chr1	184761	184814	Nu_Chr6B	4034721	4034668
Mt_Chr1	20238	20291	Nu_Chr6B	9011946	9011893
Mt_Chr1	193120	193172	Nu_Chr6B	2651631	2651683
Mt_Chr1	123718	123783	Nu_Chr6B	7069258	7069322
Mt_Chr1	56014	56063	Nu_Chr6B	9522988	9523037
Mt_Chr1	158896	158948	Nu_Chr6B	16747552	16747500
Mt_Chr1	237980	238029	Nu_Chr6B	18522291	18522242
Mt_Chr1	216632	216680	Nu_Chr6B	9612454	9612502
Mt_Chr1	303313	303360	Nu_Chr6B	7447664	7447617
Mt_Chr1	82138	82185	Nu_Chr6B	7447664	7447617
Mt_Chr1	301315	301365	Nu_Chr6B	18289094	18289044
Mt_Chr1	80140	80190	Nu_Chr6B	18289094	18289044
Mt_Chr1	254857	254903	Nu_Chr6B	5077542	5077588
Mt_Chr1	294775	294820	Nu_Chr6B	11769400	11769355
Mt_Chr1	54752	54803	Nu_Chr6B	16747501	16747552
Mt_Chr1	70019	70064	Nu_Chr6B	18901187	18901232
Mt_Chr1	132945	132990	Nu_Chr6B	21863294	21863249
Mt_Chr1	73465	73516	Nu_Chr6B	22257879	22257828
Mt_Chr1	187581	187629	Nu_Chr6B	24864046	24864094
Mt_Chr1	30067	30111	Nu_Chr6B	15592516	15592560
Mt_Chr1	3498	3547	Nu_Chr6B	24383191	24383142
Mt_Chr1	240411	247928	Nu_Chr9B	17574515	17582030
Mt_Chr1	264165	268552	Nu_Chr9B	17582026	17586408
Mt_Chr1	241435	243899	Nu_Chr9B	29294216	29296680
Mt_Chr1	49795	50359	Nu_Chr9B	35410402	35410951
Mt_Chr1	3513	4107	Nu_Chr9B	25198261	25198850
Mt_Chr1	201712	202141	Nu_Chr9B	18249818	18249389
Mt_Chr1	130571	131148	Nu_Chr9B	2553873	2553288
Mt_Chr1	27679	28280	Nu_Chr9B	4371598	4371006
Mt_Chr1	248119	248583	Nu_Chr9B	20852743	20853203
Mt_Chr1	131139	131623	Nu_Chr9B	2553239	2552769
Mt_Chr1	123853	124169	Nu_Chr9B	24795465	24795782
Mt_Chr1	191560	191818	Nu_Chr9B	3853952	3853694
Mt_Chr1	98143	98411	Nu_Chr9B	4692928	4693196
Mt_Chr1	84133	84442	Nu_Chr9B	23008375	23008685
Mt_Chr1	305308	305617	Nu_Chr9B	23008375	23008685
Mt_Chr1	56801	57038	Nu_Chr9B	7795325	7795562
Mt_Chr1	213001	213312	Nu_Chr9B	35510546	35510857
Mt_Chr1	74733	75001	Nu_Chr9B	6658244	6658512
Mt_Chr1	79531	79763	Nu_Chr9B	25241698	25241930
Mt_Chr1	300706	300938	Nu_Chr9B	25241698	25241930
Mt_Chr1	126672	126928	Nu_Chr9B	7133955	7134209
Mt_Chr1	40457	40741	Nu_Chr9B	11257026	11256746
Mt_Chr1	59111	59360	Nu_Chr9B	27239453	27239208
Mt_Chr1	24640	24865	Nu_Chr9B	17574202	17574427
Mt_Chr1	130114	130351	Nu_Chr9B	2555250	2555013
Mt_Chr1	293036	293216	Nu_Chr9B	2635358	2635178
Mt_Chr1	130337	130547	Nu_Chr9B	2554077	2553867
Mt_Chr1	159669	159919	Nu_Chr9B	25492637	25492382
Mt_Chr1	116012	116245	Nu_Chr9B	31104521	31104292
Mt_Chr1	60807	61002	Nu_Chr9B	21386862	21387053
Mt_Chr1	27534	27708	Nu_Chr9B	28678499	28678325
Mt_Chr1	197650	197936	Nu_Chr9B	32303422	32303691
Mt_Chr1	21924	22085	Nu_Chr9B	8414610	8414451
Mt_Chr1	322620	322790	Nu_Chr9B	6279614	6279445
Mt_Chr1	184021	184191	Nu_Chr9B	6279614	6279445
Mt_Chr1	116443	116736	Nu_Chr9B	15121957	15122222
Mt_Chr1	101753	101893	Nu_Chr9B	17453768	17453908
Mt_Chr1	189249	189395	Nu_Chr9B	22833419	22833273
Mt_Chr1	176068	176341	Nu_Chr9B	5936448	5936709
Mt_Chr1	222741	222879	Nu_Chr9B	6184415	6184553
Mt_Chr1	100219	100508	Nu_Chr9B	20907291	20907581
Mt_Chr1	9994	10143	Nu_Chr9B	4632584	4632733
Mt_Chr1	272537	272663	Nu_Chr9B	25700845	25700719
Mt_Chr1	202976	203103	Nu_Chr9B	33570747	33570874
Mt_Chr1	61262	61397	Nu_Chr9B	18249389	18249254
Mt_Chr1	233442	233565	Nu_Chr9B	17577631	17577753
Mt_Chr1	233442	233565	Nu_Chr9B	29296300	29296422
Mt_Chr1	202185	202338	Nu_Chr9B	25143155	25143002
Mt_Chr1	282274	282440	Nu_Chr9B	30792557	30792391
Mt_Chr1	184756	184875	Nu_Chr9B	17218767	17218886
Mt_Chr1	323355	323474	Nu_Chr9B	17218767	17218886
Mt_Chr1	233172	233291	Nu_Chr9B	25700897	25701016
Mt_Chr1	139796	139910	Nu_Chr9B	17217151	17217265
Mt_Chr1	68193	68312	Nu_Chr9B	5912222	5912103
Mt_Chr1	42679	42797	Nu_Chr9B	11957039	11956921
Mt_Chr1	246181	246309	Nu_Chr9B	19507432	19507558
Mt_Chr1	1	150	Nu_Chr9B	24636035	24636184
Mt_Chr1	149548	149654	Nu_Chr9B	17214330	17214436
Mt_Chr1	50073	50179	Nu_Chr9B	17216431	17216537
Mt_Chr1	281569	281680	Nu_Chr9B	15352945	15352834
Mt_Chr1	38239	38375	Nu_Chr9B	10176642	10176506
Mt_Chr1	105510	105633	Nu_Chr9B	5912422	5912299
Mt_Chr1	204292	204400	Nu_Chr9B	12794950	12794842
Mt_Chr1	252414	252519	Nu_Chr9B	17103797	17103692
Mt_Chr1	43415	43520	Nu_Chr9B	22771631	22771526
Mt_Chr1	202366	202482	Nu_Chr9B	5617633	5617516
Mt_Chr1	142297	142491	Nu_Chr9B	35511049	35510861
Mt_Chr1	110934	111031	Nu_Chr9B	7785258	7785161
Mt_Chr1	59456	59571	Nu_Chr9B	8525597	8525482
Mt_Chr1	140820	140914	Nu_Chr9B	22272376	22272470
Mt_Chr1	106075	106180	Nu_Chr9B	31215199	31215094
Mt_Chr1	163892	163984	Nu_Chr9B	7795327	7795235
Mt_Chr1	176235	176338	Nu_Chr9B	8526031	8525928
Mt_Chr1	91125	91219	Nu_Chr9B	17454145	17454050
Mt_Chr1	119849	119946	Nu_Chr9B	17574436	17574339
Mt_Chr1	237545	237634	Nu_Chr9B	6184414	6184325
Mt_Chr1	278334	278423	Nu_Chr9B	12794780	12794691
Mt_Chr1	201536	201628	Nu_Chr9B	17216341	17216433
Mt_Chr1	72115	72204	Nu_Chr9B	20625353	20625264
Mt_Chr1	229923	230023	Nu_Chr9B	11384038	11384138
Mt_Chr1	202228	202327	Nu_Chr9B	5212788	5212688
Mt_Chr1	78995	79082	Nu_Chr9B	17214495	17214582
Mt_Chr1	300170	300257	Nu_Chr9B	17214495	17214582
Mt_Chr1	298331	298418	Nu_Chr9B	17217352	17217265
Mt_Chr1	77156	77243	Nu_Chr9B	17217352	17217265
Mt_Chr1	164242	164329	Nu_Chr9B	28678897	28678810
Mt_Chr1	75644	75745	Nu_Chr9B	8354298	8354400
Mt_Chr1	296819	296920	Nu_Chr9B	8354298	8354400
Mt_Chr1	24969	25057	Nu_Chr9B	17214191	17214103
Mt_Chr1	174829	174992	Nu_Chr9B	31618632	31618795
Mt_Chr1	312300	312383	Nu_Chr9B	17454145	17454062
Mt_Chr1	48725	48837	Nu_Chr9B	6645509	6645622
Mt_Chr1	239106	239207	Nu_Chr9B	29424812	29424912
Mt_Chr1	193414	193495	Nu_Chr9B	25701284	25701365
Mt_Chr1	189073	189169	Nu_Chr9B	15122319	15122223
Mt_Chr1	295860	295941	Nu_Chr9B	18497463	18497382
Mt_Chr1	271555	271636	Nu_Chr9B	25700420	25700339
Mt_Chr1	62441	62542	Nu_Chr9B	5912628	5912527
Mt_Chr1	236962	237044	Nu_Chr9B	5212690	5212608
Mt_Chr1	190188	190267	Nu_Chr9B	5636350	5636271
Mt_Chr1	203774	203853	Nu_Chr9B	17214719	17214640
Mt_Chr1	153987	154066	Nu_Chr9B	17217537	17217616
Mt_Chr1	185317	185393	Nu_Chr9B	25164264	25164340
Mt_Chr1	323916	323992	Nu_Chr9B	25164264	25164340
Mt_Chr1	188814	188914	Nu_Chr9B	9589149	9589249
Mt_Chr1	32615	32699	Nu_Chr9B	8525444	8525360
Mt_Chr1	167544	167614	Nu_Chr9B	8843800	8843730
Mt_Chr1	47153	47235	Nu_Chr9B	19459197	19459279
Mt_Chr1	175135	175205	Nu_Chr9B	26959020	26959090
Mt_Chr1	6508	6590	Nu_Chr9B	5912704	5912623
Mt_Chr1	242859	242934	Nu_Chr9B	12988625	12988550
Mt_Chr1	194036	194108	Nu_Chr9B	29614359	29614287
Mt_Chr1	303705	303776	Nu_Chr9B	17217996	17217925
Mt_Chr1	82530	82601	Nu_Chr9B	17217996	17217925
Mt_Chr1	126022	126090	Nu_Chr9B	31213854	31213922
Mt_Chr1	305847	305920	Nu_Chr9B	5912297	5912224
Mt_Chr1	84672	84745	Nu_Chr9B	5912297	5912224
Mt_Chr1	92200	92282	Nu_Chr9B	35210684	35210766
Mt_Chr1	176348	176421	Nu_Chr9B	8525634	8525706
Mt_Chr1	228406	228484	Nu_Chr9B	22099007	22099085
Mt_Chr1	81294	81363	Nu_Chr9B	33201197	33201266
Mt_Chr1	302469	302538	Nu_Chr9B	33201197	33201266
Mt_Chr1	52137	52208	Nu_Chr9B	4643856	4643785
Mt_Chr1	54883	54956	Nu_Chr9B	17574331	17574258
Mt_Chr1	54280	54344	Nu_Chr9B	24567361	24567425
Mt_Chr1	273949	274013	Nu_Chr9B	25164402	25164338
Mt_Chr1	199255	199321	Nu_Chr9B	5987457	5987391
Mt_Chr1	221438	221516	Nu_Chr9B	31164164	31164086
Mt_Chr1	65246	65308	Nu_Chr9B	1271789	1271727
Mt_Chr1	212507	212569	Nu_Chr9B	17216947	17217009
Mt_Chr1	233962	234027	Nu_Chr9B	22395880	22395815
Mt_Chr1	249402	249469	Nu_Chr9B	8525106	8525039
Mt_Chr1	243477	243544	Nu_Chr9B	18405654	18405721
Mt_Chr1	9611	9678	Nu_Chr9B	19328212	19328279
Mt_Chr1	247149	247216	Nu_Chr9B	22959453	22959386
Mt_Chr1	252154	252215	Nu_Chr9B	25700844	25700905
Mt_Chr1	32253	32313	Nu_Chr9B	25700472	25700532
Mt_Chr1	218091	218151	Nu_Chr9B	30659055	30658995
Mt_Chr1	180577	180640	Nu_Chr9B	31613234	31613297
Mt_Chr1	319176	319239	Nu_Chr9B	31613234	31613297
Mt_Chr1	68481	68552	Nu_Chr9B	6184803	6184732
Mt_Chr1	325078	325140	Nu_Chr9B	14985189	14985127
Mt_Chr1	186479	186541	Nu_Chr9B	14985189	14985127
Mt_Chr1	109343	109405	Nu_Chr9B	28568260	28568198
Mt_Chr1	104982	105050	Nu_Chr9B	30191343	30191411
Mt_Chr1	70518	70582	Nu_Chr9B	4926868	4926804
Mt_Chr1	122593	122657	Nu_Chr9B	14888921	14888985
Mt_Chr1	208719	208780	Nu_Chr9B	17217538	17217477
Mt_Chr1	140947	141008	Nu_Chr9B	17218204	17218143
Mt_Chr1	225255	225316	Nu_Chr9B	17599435	17599496
Mt_Chr1	130840	130907	Nu_Chr9B	28678667	28678734
Mt_Chr1	207105	207171	Nu_Chr9B	1080928	1080994
Mt_Chr1	54166	54226	Nu_Chr9B	3707260	3707200
Mt_Chr1	176780	176844	Nu_Chr9B	14419210	14419273
Mt_Chr1	210826	210885	Nu_Chr9B	23435007	23434948
Mt_Chr1	221028	221113	Nu_Chr9B	18405902	18405988
Mt_Chr1	13262	13323	Nu_Chr9B	26481371	26481432
Mt_Chr1	65923	65980	Nu_Chr9B	10923928	10923985
Mt_Chr1	302846	302903	Nu_Chr9B	17216724	17216667
Mt_Chr1	81671	81728	Nu_Chr9B	17216724	17216667
Mt_Chr1	133803	133857	Nu_Chr9B	17314420	17314366
Mt_Chr1	93803	93857	Nu_Chr9B	25700214	25700160
Mt_Chr1	120125	120184	Nu_Chr9B	29294424	29294363
Mt_Chr1	147736	147787	Nu_Chr9B	17214329	17214278
Mt_Chr1	120125	120184	Nu_Chr9B	17575755	17575694
Mt_Chr1	22891	22971	Nu_Chr9B	18405911	18405834
Mt_Chr1	255653	255704	Nu_Chr9B	25700472	25700421
Mt_Chr1	58616	58667	Nu_Chr9B	25700669	25700720
Mt_Chr1	287451	287501	Nu_Chr9B	17216635	17216585
Mt_Chr1	52868	52917	Nu_Chr9B	8526081	8526032
Mt_Chr1	96046	96095	Nu_Chr9B	8526129	8526080
Mt_Chr1	271261	271316	Nu_Chr9B	28678950	28678894
Mt_Chr1	85699	85748	Nu_Chr9B	32620904	32620953
Mt_Chr1	306874	306923	Nu_Chr9B	32620904	32620953
Mt_Chr1	191218	191273	Nu_Chr9B	26705118	26705172
Mt_Chr1	3007	3063	Nu_Chr9B	24682797	24682853
Mt_Chr1	223526	223576	Nu_Chr9B	26959090	26959140
Mt_Chr1	197929	197991	Nu_Chr9B	32303706	32303768
Mt_Chr1	282360	282410	Nu_Chr9B	8843610	8843561
Mt_Chr1	175391	175437	Nu_Chr9B	17217662	17217616
Mt_Chr1	212691	212737	Nu_Chr9B	27774868	27774822
Mt_Chr1	193392	193441	Nu_Chr9B	28678951	28679000
Mt_Chr1	130	185	Nu_Chr9B	30254326	30254271
Mt_Chr1	290448	290493	Nu_Chr9B	29614494	29614449
Mt_Chr1	148168	148217	Nu_Chr9B	17216588	17216537
Mt_Chr1	84400	84452	Nu_Chr9B	6184545	6184597
Mt_Chr1	305575	305627	Nu_Chr9B	6184545	6184597
Mt_Chr1	168670	168713	Nu_Chr9B	25701285	25701242
Mt_Chr1	291328	298515	Nu_Chr11A	21484989	21492160
Mt_Chr1	3407	10564	Nu_Chr11A	21530989	21523851
Mt_Chr1	313551	319555	Nu_Chr11A	21498465	21504465
Mt_Chr1	1	5685	Nu_Chr11A	21510226	21515906
Mt_Chr1	77374	82599	Nu_Chr11A	21492160	21497374
Mt_Chr1	298549	303774	Nu_Chr11A	21492160	21497374
Mt_Chr1	13958	18598	Nu_Chr11A	21520607	21515964
Mt_Chr1	182819	186893	Nu_Chr11A	21506151	21510225
Mt_Chr1	321418	325492	Nu_Chr11A	21506151	21510225
Mt_Chr1	10736	13986	Nu_Chr11A	21523853	21520608
Mt_Chr1	75064	77340	Nu_Chr11A	21489893	21492160
Mt_Chr1	181071	182777	Nu_Chr11A	21504463	21506156
Mt_Chr1	319670	321376	Nu_Chr11A	21504463	21506156
Mt_Chr1	179554	180956	Nu_Chr11A	21503062	21504465
Mt_Chr1	153018	155033	Nu_Chr11A	1661325	1663344
Mt_Chr1	312414	313503	Nu_Chr11A	21497375	21498463
Mt_Chr1	156412	157927	Nu_Chr11A	1664958	1666471
Mt_Chr1	99	967	Nu_Chr11A	21449656	21450523
Mt_Chr1	75175	75799	Nu_Chr11A	16475604	16476233
Mt_Chr1	296350	296974	Nu_Chr11A	16475604	16476233
Mt_Chr1	49107	49492	Nu_Chr11A	40040910	40041294
Mt_Chr1	177216	177600	Nu_Chr11A	1513971	1513587
Mt_Chr1	215989	216350	Nu_Chr11A	39603603	39603964
Mt_Chr1	282462	282795	Nu_Chr11A	17862915	17863248
Mt_Chr1	155509	156081	Nu_Chr11A	1664052	1664622
Mt_Chr1	155060	155507	Nu_Chr11A	1663338	1663785
Mt_Chr1	20528	20810	Nu_Chr11A	21501557	21501841
Mt_Chr1	34840	35184	Nu_Chr11A	12695850	12695511
Mt_Chr1	313993	314256	Nu_Chr11A	6829891	6829628
Mt_Chr1	78744	78988	Nu_Chr11A	20807688	20807932
Mt_Chr1	299919	300163	Nu_Chr11A	20807688	20807932
Mt_Chr1	158553	158813	Nu_Chr11A	21494617	21494876
Mt_Chr1	139196	139480	Nu_Chr11A	5803122	5803411
Mt_Chr1	188936	189203	Nu_Chr11A	33487599	33487333
Mt_Chr1	219391	219599	Nu_Chr11A	46934700	46934492
Mt_Chr1	212917	213143	Nu_Chr11A	21453271	21453046
Mt_Chr1	58632	58837	Nu_Chr11A	20808179	20808384
Mt_Chr1	289104	289320	Nu_Chr11A	19691924	19692141
Mt_Chr1	212917	213143	Nu_Chr11A	21444898	21445123
Mt_Chr1	28066	28308	Nu_Chr11A	19082597	19082355
Mt_Chr1	270908	271123	Nu_Chr11A	7383501	7383289
Mt_Chr1	27820	28060	Nu_Chr11A	19083131	19082896
Mt_Chr1	113914	114118	Nu_Chr11A	20306188	20305984
Mt_Chr1	295043	295294	Nu_Chr11A	38635404	38635647
Mt_Chr1	194848	195035	Nu_Chr11A	36102853	36103040
Mt_Chr1	91854	92034	Nu_Chr11A	21522104	21521924
Mt_Chr1	50163	50370	Nu_Chr11A	17177226	17177020
Mt_Chr1	267710	267929	Nu_Chr11A	1495262	1495478
Mt_Chr1	23733	23944	Nu_Chr11A	3113168	3113379
Mt_Chr1	111447	111629	Nu_Chr11A	21248285	21248463
Mt_Chr1	60065	60224	Nu_Chr11A	12094628	12094469
Mt_Chr1	128397	128552	Nu_Chr11A	25537097	25537252
Mt_Chr1	87145	87301	Nu_Chr11A	12094717	12094871
Mt_Chr1	308320	308476	Nu_Chr11A	12094717	12094871
Mt_Chr1	4773	4927	Nu_Chr11A	11420389	11420235
Mt_Chr1	52355	52491	Nu_Chr11A	45621534	45621398
Mt_Chr1	79763	79906	Nu_Chr11A	21494618	21494760
Mt_Chr1	300938	301081	Nu_Chr11A	21494618	21494760
Mt_Chr1	254756	254898	Nu_Chr11A	43034570	43034428
Mt_Chr1	56519	56660	Nu_Chr11A	25502882	25502741
Mt_Chr1	72426	72564	Nu_Chr11A	17176772	17176634
Mt_Chr1	10759	10879	Nu_Chr11A	27851493	27851373
Mt_Chr1	158551	158694	Nu_Chr11A	21494544	21494687
Mt_Chr1	95655	95792	Nu_Chr11A	28462249	28462112
Mt_Chr1	309229	309357	Nu_Chr11A	2423563	2423437
Mt_Chr1	88054	88182	Nu_Chr11A	2423563	2423437
Mt_Chr1	79833	79973	Nu_Chr11A	21494548	21494687
Mt_Chr1	301008	301148	Nu_Chr11A	21494548	21494687
Mt_Chr1	292354	292477	Nu_Chr11A	27845997	27845874
Mt_Chr1	121649	121765	Nu_Chr11A	25538866	25538750
Mt_Chr1	213435	213544	Nu_Chr11A	25538972	25538863
Mt_Chr1	187747	187889	Nu_Chr11A	37120875	37121017
Mt_Chr1	197072	197185	Nu_Chr11A	39603401	39603513
Mt_Chr1	45870	46000	Nu_Chr11A	43781089	43781220
Mt_Chr1	78182	78305	Nu_Chr11A	15004935	15005058
Mt_Chr1	299357	299480	Nu_Chr11A	15004935	15005058
Mt_Chr1	269412	269521	Nu_Chr11A	25536887	25536996
Mt_Chr1	234567	234670	Nu_Chr11A	27662512	27662615
Mt_Chr1	121839	121944	Nu_Chr11A	25538135	25538030
Mt_Chr1	31127	31229	Nu_Chr11A	31115554	31115656
Mt_Chr1	309724	309835	Nu_Chr11A	7328327	7328216
Mt_Chr1	88549	88660	Nu_Chr11A	7328327	7328216
Mt_Chr1	266995	267101	Nu_Chr11A	17861501	17861393
Mt_Chr1	99098	99202	Nu_Chr11A	40040677	40040782
Mt_Chr1	178455	178685	Nu_Chr11A	44759758	44759989
Mt_Chr1	242946	243043	Nu_Chr11A	20807933	20808030
Mt_Chr1	229504	229608	Nu_Chr11A	17862272	17862168
Mt_Chr1	46429	46526	Nu_Chr11A	40040908	40040811
Mt_Chr1	117324	117429	Nu_Chr11A	25537925	25538030
Mt_Chr1	222401	222497	Nu_Chr11A	31115860	31115764
Mt_Chr1	46136	46231	Nu_Chr11A	46934889	46934794
Mt_Chr1	286490	286587	Nu_Chr11A	21502929	21502832
Mt_Chr1	57247	57337	Nu_Chr11A	15500378	15500468
Mt_Chr1	49689	49809	Nu_Chr11A	24005768	24005888
Mt_Chr1	153402	153507	Nu_Chr11A	17176915	17177019
Mt_Chr1	203272	203377	Nu_Chr11A	22050987	22050884
Mt_Chr1	40964	41056	Nu_Chr11A	46529796	46529888
Mt_Chr1	20594	20685	Nu_Chr11A	24338131	24338040
Mt_Chr1	92019	92113	Nu_Chr11A	39603606	39603512
Mt_Chr1	36542	36635	Nu_Chr11A	17861302	17861395
Mt_Chr1	121833	121935	Nu_Chr11A	38787352	38787250
Mt_Chr1	44622	44711	Nu_Chr11A	17862005	17861916
Mt_Chr1	203272	203377	Nu_Chr11A	15146007	15145905
Mt_Chr1	152116	152217	Nu_Chr11A	39527667	39527767
Mt_Chr1	157411	157504	Nu_Chr11A	7383070	7383163
Mt_Chr1	249217	249320	Nu_Chr11A	17177433	17177535
Mt_Chr1	68168	68255	Nu_Chr11A	20355171	20355259
Mt_Chr1	316710	316803	Nu_Chr11A	24338131	24338040
Mt_Chr1	58182	58277	Nu_Chr11A	5419928	5419833
Mt_Chr1	124674	124759	Nu_Chr11A	11458249	11458334
Mt_Chr1	203275	203377	Nu_Chr11A	13253760	13253661
Mt_Chr1	210327	210409	Nu_Chr11A	20808113	20808031
Mt_Chr1	232374	232456	Nu_Chr11A	21666212	21666294
Mt_Chr1	282654	282756	Nu_Chr11A	2301891	2301993
Mt_Chr1	282938	283015	Nu_Chr11A	12094872	12094949
Mt_Chr1	63124	63222	Nu_Chr11A	8574775	8574678
Mt_Chr1	45398	45488	Nu_Chr11A	11458419	11458329
Mt_Chr1	286340	286421	Nu_Chr11A	17176632	17176551
Mt_Chr1	323912	324238	Nu_Chr11A	21481214	21480886
Mt_Chr1	185313	185639	Nu_Chr11A	21481214	21480886
Mt_Chr1	120094	120172	Nu_Chr11A	22750662	22750740
Mt_Chr1	229616	229715	Nu_Chr11A	42570097	42569997
Mt_Chr1	302236	302317	Nu_Chr11A	4936797	4936717
Mt_Chr1	81061	81142	Nu_Chr11A	4936797	4936717
Mt_Chr1	158219	158296	Nu_Chr11A	17177223	17177300
Mt_Chr1	306615	306707	Nu_Chr11A	31820493	31820401
Mt_Chr1	85440	85532	Nu_Chr11A	31820493	31820401
Mt_Chr1	92016	92102	Nu_Chr11A	43034655	43034569
Mt_Chr1	173645	173718	Nu_Chr11A	21062718	21062645
Mt_Chr1	126381	126457	Nu_Chr11A	25537507	25537431
Mt_Chr1	113842	113918	Nu_Chr11A	40204893	40204969
Mt_Chr1	252043	252115	Nu_Chr11A	35072258	35072330
Mt_Chr1	108988	109060	Nu_Chr11A	39626169	39626241
Mt_Chr1	314951	315022	Nu_Chr11A	17861633	17861562
Mt_Chr1	289795	289877	Nu_Chr11A	23741047	23741129
Mt_Chr1	149076	149146	Nu_Chr11A	25537029	25537099
Mt_Chr1	27580	27672	Nu_Chr11A	28918541	28918632
Mt_Chr1	165144	165223	Nu_Chr11A	32704204	32704125
Mt_Chr1	250901	250971	Nu_Chr11A	40042043	40042113
Mt_Chr1	37395	37472	Nu_Chr11A	21129090	21129013
Mt_Chr1	158553	158627	Nu_Chr11A	21494686	21494760
Mt_Chr1	193771	193844	Nu_Chr11A	6830014	6830087
Mt_Chr1	185023	185090	Nu_Chr11A	20808113	20808180
Mt_Chr1	323622	323689	Nu_Chr11A	20808113	20808180
Mt_Chr1	103859	103932	Nu_Chr11A	31115656	31115730
Mt_Chr1	279043	279115	Nu_Chr11A	11458133	11458205
Mt_Chr1	120309	120393	Nu_Chr11A	17176918	17176834
Mt_Chr1	237077	237150	Nu_Chr11A	19500991	19501063
Mt_Chr1	79767	79836	Nu_Chr11A	21494691	21494760
Mt_Chr1	300942	301011	Nu_Chr11A	21494691	21494760
Mt_Chr1	57378	57491	Nu_Chr11A	24005374	24005264
Mt_Chr1	73070	73135	Nu_Chr11A	25537570	25537505
Mt_Chr1	238752	238829	Nu_Chr11A	31965456	31965533
Mt_Chr1	185529	185611	Nu_Chr11A	15475031	15475113
Mt_Chr1	324128	324210	Nu_Chr11A	15475031	15475113
Mt_Chr1	69860	69924	Nu_Chr11A	28489247	28489311
Mt_Chr1	305535	305599	Nu_Chr11A	39626130	39626066
Mt_Chr1	84360	84424	Nu_Chr11A	39626130	39626066
Mt_Chr1	229768	229835	Nu_Chr11A	48844386	48844319
Mt_Chr1	43201	43283	Nu_Chr11A	11869996	11870077
Mt_Chr1	252385	252448	Nu_Chr11A	39626439	39626502
Mt_Chr1	271749	271821	Nu_Chr11A	42026116	42026188
Mt_Chr1	104975	105050	Nu_Chr11A	47146399	47146474
Mt_Chr1	107816	107881	Nu_Chr11A	10529893	10529958
Mt_Chr1	12777	12842	Nu_Chr11A	26586490	26586425
Mt_Chr1	220759	220824	Nu_Chr11A	30799157	30799222
Mt_Chr1	294876	294937	Nu_Chr11A	5211665	5211604
Mt_Chr1	76585	76658	Nu_Chr11A	13187334	13187407
Mt_Chr1	297760	297833	Nu_Chr11A	13187334	13187407
Mt_Chr1	259953	260017	Nu_Chr11A	21494707	21494771
Mt_Chr1	27718	27779	Nu_Chr11A	28918066	28918127
Mt_Chr1	79254	79314	Nu_Chr11A	20355111	20355171
Mt_Chr1	300429	300489	Nu_Chr11A	20355111	20355171
Mt_Chr1	177931	177991	Nu_Chr11A	27851221	27851281
Mt_Chr1	250973	251033	Nu_Chr11A	41074960	41075020
Mt_Chr1	244495	244564	Nu_Chr11A	42026044	42026114
Mt_Chr1	268225	268288	Nu_Chr11A	46906514	46906577
Mt_Chr1	140883	140945	Nu_Chr11A	11254837	11254775
Mt_Chr1	322431	322490	Nu_Chr11A	11960779	11960720
Mt_Chr1	183832	183891	Nu_Chr11A	11960779	11960720
Mt_Chr1	35372	35444	Nu_Chr11A	28918363	28918434
Mt_Chr1	1942	2007	Nu_Chr11A	32704270	32704205
Mt_Chr1	111510	111568	Nu_Chr11A	963465	963523
Mt_Chr1	42260	42324	Nu_Chr11A	11489751	11489687
Mt_Chr1	213202	213263	Nu_Chr11A	19500990	19500929
Mt_Chr1	79903	79976	Nu_Chr11A	21494548	21494621
Mt_Chr1	158624	158697	Nu_Chr11A	21494548	21494621
Mt_Chr1	301078	301151	Nu_Chr11A	21494548	21494621
Mt_Chr1	259165	259223	Nu_Chr11A	25500038	25499980
Mt_Chr1	56469	56526	Nu_Chr11A	25503184	25503127
Mt_Chr1	298451	298508	Nu_Chr11A	27851907	27851850
Mt_Chr1	77276	77333	Nu_Chr11A	27851907	27851850
Mt_Chr1	324659	324724	Nu_Chr11A	17177599	17177534
Mt_Chr1	186060	186125	Nu_Chr11A	17177599	17177534
Mt_Chr1	96990	97052	Nu_Chr11A	18801067	18801005
Mt_Chr1	125330	125395	Nu_Chr11A	21494709	21494775
Mt_Chr1	38299	38364	Nu_Chr11A	21494775	21494709
Mt_Chr1	283841	283903	Nu_Chr11A	25538550	25538488
Mt_Chr1	156471	156527	Nu_Chr11A	27851586	27851530
Mt_Chr1	178127	178183	Nu_Chr11A	27851763	27851819
Mt_Chr1	292076	292132	Nu_Chr11A	46863139	46863083
Mt_Chr1	270752	270811	Nu_Chr11A	9403584	9403526
Mt_Chr1	36786	36844	Nu_Chr11A	44471769	44471827
Mt_Chr1	132462	132525	Nu_Chr11A	1197241	1197304
Mt_Chr1	120201	120255	Nu_Chr11A	16086899	16086845
Mt_Chr1	111869	111923	Nu_Chr11A	21519317	21519263
Mt_Chr1	157516	157576	Nu_Chr11A	24696899	24696959
Mt_Chr1	280621	280675	Nu_Chr11A	25538618	25538672
Mt_Chr1	210023	210077	Nu_Chr11A	44898868	44898922
Mt_Chr1	16695	16754	Nu_Chr11A	3974943	3975002
Mt_Chr1	283967	284023	Nu_Chr11A	18714565	18714509
Mt_Chr1	197614	197674	Nu_Chr11A	25538436	25538495
Mt_Chr1	141124	141177	Nu_Chr11A	47523825	47523878
Mt_Chr1	281551	281621	Nu_Chr11A	5675138	5675068
Mt_Chr1	114189	114244	Nu_Chr11A	19229386	19229441
Mt_Chr1	33733	33788	Nu_Chr11A	30568252	30568197
Mt_Chr1	240046	240101	Nu_Chr11A	39626071	39626015
Mt_Chr1	284893	284948	Nu_Chr11A	39626015	39626071
Mt_Chr1	290959	291016	Nu_Chr11A	3741098	3741155
Mt_Chr1	5037	5088	Nu_Chr11A	11457948	11457897
Mt_Chr1	160913	160978	Nu_Chr11A	5723084	5723149
Mt_Chr1	72833	72886	Nu_Chr11A	18243968	18243915
Mt_Chr1	251314	251364	Nu_Chr11A	35072379	35072329
Mt_Chr1	39557	39609	Nu_Chr11A	12899709	12899761
Mt_Chr1	48777	48832	Nu_Chr11A	26011052	26010997
Mt_Chr1	83594	83643	Nu_Chr11A	40204817	40204866
Mt_Chr1	304769	304818	Nu_Chr11A	40204817	40204866
Mt_Chr1	26612	26660	Nu_Chr11A	17798375	17798327
Mt_Chr1	128915	128966	Nu_Chr11A	18065920	18065971
Mt_Chr1	190585	190647	Nu_Chr11A	23602790	23602726
Mt_Chr1	100823	100871	Nu_Chr11A	25537618	25537570
Mt_Chr1	137035	137083	Nu_Chr11A	25777961	25778009
Mt_Chr1	36520	36568	Nu_Chr11A	27851109	27851061
Mt_Chr1	26010	26060	Nu_Chr11A	17862772	17862722
Mt_Chr1	259953	260003	Nu_Chr11A	21494637	21494687
Mt_Chr1	185890	185937	Nu_Chr11A	21496915	21496962
Mt_Chr1	324489	324536	Nu_Chr11A	21496915	21496962
Mt_Chr1	600	652	Nu_Chr11A	1129383	1129331
Mt_Chr1	167877	167930	Nu_Chr11A	39527666	39527614
Mt_Chr1	59153	59213	Nu_Chr11A	48283540	48283483
Mt_Chr1	159053	159098	Nu_Chr11A	9075583	9075538
Mt_Chr1	189066	189117	Nu_Chr11A	10302652	10302703
Mt_Chr1	125330	125378	Nu_Chr11A	21494639	21494687
Mt_Chr1	38316	38364	Nu_Chr11A	21494687	21494639
Mt_Chr1	192819	192867	Nu_Chr11A	22239696	22239648
Mt_Chr1	48777	48832	Nu_Chr11A	25982375	25982321
Mt_Chr1	81391	81452	Nu_Chr11A	34841785	34841845
Mt_Chr1	302566	302627	Nu_Chr11A	34841785	34841845
Mt_Chr1	239004	239049	Nu_Chr11A	40204969	40205014
Mt_Chr1	259953	260006	Nu_Chr11A	21494568	21494621
Mt_Chr1	299145	299189	Nu_Chr11A	34359499	34359455
Mt_Chr1	77970	78014	Nu_Chr11A	34359499	34359455
Mt_Chr1	27966	34313	Nu_Chr12A	19696950	19703322
Mt_Chr1	514	2767	Nu_Chr12A	19703312	19705564
Mt_Chr1	26395	28308	Nu_Chr12A	32243401	32241501
Mt_Chr1	26418	28308	Nu_Chr12A	35614554	35612687
Mt_Chr1	26418	28308	Nu_Chr12A	35798718	35796851
Mt_Chr1	2796	4124	Nu_Chr12A	34325821	34324491
Mt_Chr1	194309	195418	Nu_Chr12A	34325843	34326954
Mt_Chr1	221057	221949	Nu_Chr12A	19706454	19705559
Mt_Chr1	294938	295909	Nu_Chr12A	32244591	32243655
Mt_Chr1	192816	193457	Nu_Chr12A	34323457	34324097
Mt_Chr1	177400	178087	Nu_Chr12A	52748578	52747917
Mt_Chr1	295045	295551	Nu_Chr12A	41981671	41981165
Mt_Chr1	38621	39021	Nu_Chr12A	47448152	47448552
Mt_Chr1	129252	129598	Nu_Chr12A	34324092	34324438
Mt_Chr1	113879	114268	Nu_Chr12A	10221935	10221546
Mt_Chr1	98223	98573	Nu_Chr12A	15232319	15231970
Mt_Chr1	3682	3996	Nu_Chr12A	32386935	32387248
Mt_Chr1	20730	21074	Nu_Chr12A	33122978	33123316
Mt_Chr1	110972	111239	Nu_Chr12A	51142370	51142103
Mt_Chr1	116764	117212	Nu_Chr12A	32431233	32430785
Mt_Chr1	295979	296250	Nu_Chr12A	32243660	32243390
Mt_Chr1	202395	202625	Nu_Chr12A	51142001	51141771
Mt_Chr1	113973	114256	Nu_Chr12A	41333538	41333821
Mt_Chr1	4671	4902	Nu_Chr12A	42365680	42365912
Mt_Chr1	234238	234481	Nu_Chr12A	46205301	46205544
Mt_Chr1	40654	40878	Nu_Chr12A	54694006	54694230
Mt_Chr1	113967	114268	Nu_Chr12A	10245270	10244967
Mt_Chr1	228812	229111	Nu_Chr12A	26861620	26861320
Mt_Chr1	175443	175668	Nu_Chr12A	37840506	37840280
Mt_Chr1	113973	114256	Nu_Chr12A	41370235	41370514
Mt_Chr1	16049	16262	Nu_Chr12A	48887152	48887363
Mt_Chr1	204459	204809	Nu_Chr12A	35153268	35152922
Mt_Chr1	163922	164123	Nu_Chr12A	37761144	37761345
Mt_Chr1	234444	234656	Nu_Chr12A	46205544	46205756
Mt_Chr1	94456	94667	Nu_Chr12A	38585841	38585631
Mt_Chr1	144091	144288	Nu_Chr12A	6866303	6866107
Mt_Chr1	114941	115117	Nu_Chr12A	20367082	20367258
Mt_Chr1	23038	23200	Nu_Chr12A	22360075	22360237
Mt_Chr1	175678	175834	Nu_Chr12A	4395157	4395001
Mt_Chr1	310074	310234	Nu_Chr12A	41425101	41424940
Mt_Chr1	88899	89059	Nu_Chr12A	41425101	41424940
Mt_Chr1	113802	114032	Nu_Chr12A	10245474	10245246
Mt_Chr1	264460	264643	Nu_Chr12A	52202115	52202298
Mt_Chr1	137730	137885	Nu_Chr12A	20077612	20077767
Mt_Chr1	226145	226290	Nu_Chr12A	41424796	41424941
Mt_Chr1	116076	116323	Nu_Chr12A	6986520	6986266
Mt_Chr1	174353	174541	Nu_Chr12A	38748754	38748941
Mt_Chr1	131788	131926	Nu_Chr12A	27774881	27775019
Mt_Chr1	46478	46615	Nu_Chr12A	41424797	41424660
Mt_Chr1	169639	169782	Nu_Chr12A	42144104	42143961
Mt_Chr1	102473	102634	Nu_Chr12A	40112102	40112262
Mt_Chr1	264798	264927	Nu_Chr12A	39407559	39407430
Mt_Chr1	170543	170683	Nu_Chr12A	42144214	42144354
Mt_Chr1	249401	249522	Nu_Chr12A	31572189	31572068
Mt_Chr1	2086	2207	Nu_Chr12A	32314088	32314209
Mt_Chr1	9570	9693	Nu_Chr12A	20077452	20077575
Mt_Chr1	143148	143268	Nu_Chr12A	34771757	34771637
Mt_Chr1	165902	166024	Nu_Chr12A	41424160	41424281
Mt_Chr1	202300	202423	Nu_Chr12A	48888173	48888049
Mt_Chr1	46994	47125	Nu_Chr12A	42143518	42143387
Mt_Chr1	166710	166825	Nu_Chr12A	51141485	51141370
Mt_Chr1	96575	96701	Nu_Chr12A	19026928	19026803
Mt_Chr1	287408	287529	Nu_Chr12A	51142779	51142900
Mt_Chr1	96575	96701	Nu_Chr12A	19060192	19060067
Mt_Chr1	139293	139438	Nu_Chr12A	53296396	53296541
Mt_Chr1	38261	38368	Nu_Chr12A	33729637	33729530
Mt_Chr1	28027	28158	Nu_Chr12A	41424281	41424413
Mt_Chr1	197749	197864	Nu_Chr12A	31405723	31405838
Mt_Chr1	216698	216825	Nu_Chr12A	39885920	39885793
Mt_Chr1	163485	163597	Nu_Chr12A	43266028	43266140
Mt_Chr1	188403	188509	Nu_Chr12A	51141590	51141484
Mt_Chr1	108045	108156	Nu_Chr12A	14904692	14904803
Mt_Chr1	77579	77686	Nu_Chr12A	40164533	40164640
Mt_Chr1	298754	298861	Nu_Chr12A	40164533	40164640
Mt_Chr1	123477	123583	Nu_Chr12A	21306885	21306991
Mt_Chr1	281528	281634	Nu_Chr12A	31237161	31237055
Mt_Chr1	195402	195514	Nu_Chr12A	48887893	48887780
Mt_Chr1	121644	121764	Nu_Chr12A	22804624	22804744
Mt_Chr1	323376	323487	Nu_Chr12A	20366989	20366879
Mt_Chr1	184777	184888	Nu_Chr12A	20366989	20366879
Mt_Chr1	1223	1334	Nu_Chr12A	34951912	34952022
Mt_Chr1	123477	123583	Nu_Chr12A	21345744	21345850
Mt_Chr1	148400	148503	Nu_Chr12A	31236979	31236875
Mt_Chr1	129192	129297	Nu_Chr12A	15995177	15995282
Mt_Chr1	51376	51489	Nu_Chr12A	19967542	19967429
Mt_Chr1	179932	180029	Nu_Chr12A	30251807	30251904
Mt_Chr1	318531	318628	Nu_Chr12A	30251807	30251904
Mt_Chr1	99488	99677	Nu_Chr12A	40881437	40881257
Mt_Chr1	289493	289602	Nu_Chr12A	46237363	46237254
Mt_Chr1	32504	32615	Nu_Chr12A	48887473	48887362
Mt_Chr1	241916	242026	Nu_Chr12A	12240318	12240207
Mt_Chr1	171841	171955	Nu_Chr12A	46880125	46880238
Mt_Chr1	91302	91402	Nu_Chr12A	31405209	31405309
Mt_Chr1	103734	103838	Nu_Chr12A	34772174	34772278
Mt_Chr1	185502	185639	Nu_Chr12A	51141603	51141740
Mt_Chr1	324101	324238	Nu_Chr12A	51141603	51141740
Mt_Chr1	4262	4356	Nu_Chr12A	4539731	4539825
Mt_Chr1	61715	61812	Nu_Chr12A	5764858	5764760
Mt_Chr1	103586	103725	Nu_Chr12A	5674710	5674842
Mt_Chr1	54202	54301	Nu_Chr12A	23517068	23516969
Mt_Chr1	69602	69702	Nu_Chr12A	28481182	28481082
Mt_Chr1	261482	261573	Nu_Chr12A	28734858	28734949
Mt_Chr1	126798	126898	Nu_Chr12A	45139505	45139605
Mt_Chr1	301529	301627	Nu_Chr12A	49522645	49522548
Mt_Chr1	80354	80452	Nu_Chr12A	49522645	49522548
Mt_Chr1	95271	95364	Nu_Chr12A	31405599	31405692
Mt_Chr1	7775	7868	Nu_Chr12A	41980331	41980238
Mt_Chr1	3512	3620	Nu_Chr12A	43129566	43129458
Mt_Chr1	48177	48275	Nu_Chr12A	15994943	15994845
Mt_Chr1	194887	194981	Nu_Chr12A	18397651	18397557
Mt_Chr1	251444	251535	Nu_Chr12A	40164789	40164698
Mt_Chr1	113398	113509	Nu_Chr12A	52537826	52537718
Mt_Chr1	74339	74435	Nu_Chr12A	11149863	11149959
Mt_Chr1	168192	168282	Nu_Chr12A	19026811	19026721
Mt_Chr1	168192	168282	Nu_Chr12A	19060075	19059985
Mt_Chr1	23281	23371	Nu_Chr12A	51673738	51673828
Mt_Chr1	159466	159549	Nu_Chr12A	15993828	15993911
Mt_Chr1	203275	203378	Nu_Chr12A	19812677	19812577
Mt_Chr1	204605	204693	Nu_Chr12A	21378805	21378893
Mt_Chr1	174967	175111	Nu_Chr12A	28552329	28552200
Mt_Chr1	209012	209097	Nu_Chr12A	34772373	34772458
Mt_Chr1	249579	249673	Nu_Chr12A	4918201	4918108
Mt_Chr1	93925	94018	Nu_Chr12A	19236241	19236148
Mt_Chr1	300555	300643	Nu_Chr12A	26335314	26335227
Mt_Chr1	79380	79468	Nu_Chr12A	26335314	26335227
Mt_Chr1	213954	214037	Nu_Chr12A	40112344	40112261
Mt_Chr1	219057	219139	Nu_Chr12A	30827560	30827478
Mt_Chr1	208888	208979	Nu_Chr12A	40112010	40111919
Mt_Chr1	120589	120667	Nu_Chr12A	15994486	15994408
Mt_Chr1	23008	23113	Nu_Chr12A	18822307	18822202
Mt_Chr1	118149	118236	Nu_Chr12A	19060240	19060327
Mt_Chr1	15531	15608	Nu_Chr12A	15994213	15994290
Mt_Chr1	254897	254974	Nu_Chr12A	18397263	18397340
Mt_Chr1	265086	265219	Nu_Chr12A	45139504	45139380
Mt_Chr1	304010	304141	Nu_Chr12A	7580493	7580364
Mt_Chr1	82835	82966	Nu_Chr12A	7580493	7580364
Mt_Chr1	318161	318249	Nu_Chr12A	15994574	15994486
Mt_Chr1	304815	304894	Nu_Chr12A	22804587	22804508
Mt_Chr1	83640	83719	Nu_Chr12A	22804587	22804508
Mt_Chr1	147608	147699	Nu_Chr12A	40164140	40164231
Mt_Chr1	318948	319050	Nu_Chr12A	18300880	18300778
Mt_Chr1	180349	180451	Nu_Chr12A	18300880	18300778
Mt_Chr1	292809	292884	Nu_Chr12A	33325263	33325338
Mt_Chr1	118156	118236	Nu_Chr12A	19026982	19027062
Mt_Chr1	27945	28043	Nu_Chr12A	21378805	21378712
Mt_Chr1	227367	227448	Nu_Chr12A	23516971	23516891
Mt_Chr1	179574	179650	Nu_Chr12A	15994562	15994486
Mt_Chr1	157628	157707	Nu_Chr12A	15995017	15994937
Mt_Chr1	120318	120416	Nu_Chr12A	53921460	53921557
Mt_Chr1	197733	197814	Nu_Chr12A	19235639	19235721
Mt_Chr1	160254	160329	Nu_Chr12A	22804583	22804508
Mt_Chr1	308995	309067	Nu_Chr12A	49146522	49146450
Mt_Chr1	87820	87892	Nu_Chr12A	49146522	49146450
Mt_Chr1	116630	116726	Nu_Chr12A	50892931	50893027
Mt_Chr1	292560	292643	Nu_Chr12A	12064674	12064591
Mt_Chr1	144603	144705	Nu_Chr12A	37404279	37404179
Mt_Chr1	154492	154566	Nu_Chr12A	46920755	46920681
Mt_Chr1	221025	221113	Nu_Chr12A	51142104	51142013
Mt_Chr1	167474	167544	Nu_Chr12A	19496666	19496736
Mt_Chr1	81833	81903	Nu_Chr12A	19915197	19915267
Mt_Chr1	303008	303078	Nu_Chr12A	19915197	19915267
Mt_Chr1	95793	95880	Nu_Chr12A	4625339	4625426
Mt_Chr1	249090	249168	Nu_Chr12A	18008329	18008407
Mt_Chr1	161393	161462	Nu_Chr12A	31339002	31338933
Mt_Chr1	178444	178517	Nu_Chr12A	41980535	41980463
Mt_Chr1	11720	11811	Nu_Chr12A	19527766	19527854
Mt_Chr1	316848	316928	Nu_Chr12A	33122978	33123058
Mt_Chr1	78421	78492	Nu_Chr12A	40164235	40164306
Mt_Chr1	299596	299667	Nu_Chr12A	40164235	40164306
Mt_Chr1	249331	249406	Nu_Chr12A	53295650	53295577
Mt_Chr1	300877	300944	Nu_Chr12A	19915201	19915134
Mt_Chr1	79702	79769	Nu_Chr12A	19915201	19915134
Mt_Chr1	304243	304318	Nu_Chr12A	15995125	15995050
Mt_Chr1	83068	83143	Nu_Chr12A	15995125	15995050
Mt_Chr1	95845	95914	Nu_Chr12A	31405602	31405533
Mt_Chr1	291997	292066	Nu_Chr12A	34772175	34772106
Mt_Chr1	1208	1277	Nu_Chr12A	47575838	47575907
Mt_Chr1	307617	307685	Nu_Chr12A	39402405	39402337
Mt_Chr1	86442	86510	Nu_Chr12A	39402405	39402337
Mt_Chr1	125330	125400	Nu_Chr12A	33729534	33729604
Mt_Chr1	261502	261574	Nu_Chr12A	1266249	1266177
Mt_Chr1	87381	87460	Nu_Chr12A	12380728	12380806
Mt_Chr1	308556	308635	Nu_Chr12A	12380728	12380806
Mt_Chr1	217001	217075	Nu_Chr12A	16729979	16730056
Mt_Chr1	214558	214624	Nu_Chr12A	28552042	28551976
Mt_Chr1	91670	91733	Nu_Chr12A	40523336	40523273
Mt_Chr1	2791	2854	Nu_Chr12A	40762038	40762101
Mt_Chr1	27189	27258	Nu_Chr12A	46759156	46759225
Mt_Chr1	1887	1949	Nu_Chr12A	4914448	4914386
Mt_Chr1	315724	315786	Nu_Chr12A	5166711	5166773
Mt_Chr1	155686	155751	Nu_Chr12A	15629452	15629517
Mt_Chr1	204496	204561	Nu_Chr12A	26389366	26389431
Mt_Chr1	80168	80230	Nu_Chr12A	44038607	44038669
Mt_Chr1	301343	301405	Nu_Chr12A	44038607	44038669
Mt_Chr1	63213	63277	Nu_Chr12A	4914321	4914385
Mt_Chr1	193964	194030	Nu_Chr12A	15994765	15994697
Mt_Chr1	318462	318523	Nu_Chr12A	20077828	20077767
Mt_Chr1	179863	179924	Nu_Chr12A	20077828	20077767
Mt_Chr1	309584	309654	Nu_Chr12A	22405227	22405157
Mt_Chr1	88409	88479	Nu_Chr12A	22405227	22405157
Mt_Chr1	172494	172573	Nu_Chr12A	31049950	31050030
Mt_Chr1	259952	260019	Nu_Chr12A	33729531	33729598
Mt_Chr1	127105	127175	Nu_Chr12A	19235635	19235566
Mt_Chr1	34303	34372	Nu_Chr12A	22804440	22804509
Mt_Chr1	156797	156860	Nu_Chr12A	49687648	49687585
Mt_Chr1	196377	196446	Nu_Chr12A	53921614	53921545
Mt_Chr1	293591	293650	Nu_Chr12A	25801941	25802000
Mt_Chr1	79925	79991	Nu_Chr12A	33729534	33729599
Mt_Chr1	158646	158712	Nu_Chr12A	33729534	33729599
Mt_Chr1	301100	301166	Nu_Chr12A	33729534	33729599
Mt_Chr1	63137	63202	Nu_Chr12A	40111852	40111917
Mt_Chr1	27333	27398	Nu_Chr12A	47265270	47265205
Mt_Chr1	94798	94865	Nu_Chr12A	9425404	9425471
Mt_Chr1	141550	141611	Nu_Chr12A	19627002	19627063
Mt_Chr1	8921	8982	Nu_Chr12A	40164367	40164306
Mt_Chr1	115101	115183	Nu_Chr12A	40164452	40164534
Mt_Chr1	207373	207450	Nu_Chr12A	41980391	41980466
Mt_Chr1	58136	58197	Nu_Chr12A	52775957	52776018
Mt_Chr1	76431	76497	Nu_Chr12A	15570735	15570801
Mt_Chr1	297606	297672	Nu_Chr12A	15570735	15570801
Mt_Chr1	192495	192552	Nu_Chr12A	46746783	46746726
Mt_Chr1	246554	246616	Nu_Chr12A	17317856	17317918
Mt_Chr1	147074	147140	Nu_Chr12A	26797352	26797287
Mt_Chr1	27416	27488	Nu_Chr12A	34969124	34969053
Mt_Chr1	131454	131545	Nu_Chr12A	48018722	48018635
Mt_Chr1	311664	311726	Nu_Chr12A	52155081	52155019
Mt_Chr1	90489	90551	Nu_Chr12A	52155081	52155019
Mt_Chr1	300812	300873	Nu_Chr12A	6651214	6651153
Mt_Chr1	79637	79698	Nu_Chr12A	6651214	6651153
Mt_Chr1	271349	271407	Nu_Chr12A	12064432	12064490
Mt_Chr1	290000	290064	Nu_Chr12A	25237201	25237265
Mt_Chr1	294529	294590	Nu_Chr12A	30827417	30827478
Mt_Chr1	287344	287399	Nu_Chr12A	36045485	36045430
Mt_Chr1	22155	22213	Nu_Chr12A	37640763	37640821
Mt_Chr1	192645	192717	Nu_Chr12A	39244994	39245069
Mt_Chr1	4157	4212	Nu_Chr12A	42594469	42594524
Mt_Chr1	169188	169246	Nu_Chr12A	54460780	54460839
Mt_Chr1	140693	140747	Nu_Chr12A	8982826	8982772
Mt_Chr1	164876	164942	Nu_Chr12A	20875664	20875598
Mt_Chr1	227394	227454	Nu_Chr12A	22804315	22804375
Mt_Chr1	133226	133285	Nu_Chr12A	12240308	12240368
Mt_Chr1	217349	217405	Nu_Chr12A	18008167	18008111
Mt_Chr1	67994	68050	Nu_Chr12A	52771314	52771370
Mt_Chr1	167519	167575	Nu_Chr12A	54426359	54426302
Mt_Chr1	75217	75269	Nu_Chr12A	38862996	38863048
Mt_Chr1	296392	296444	Nu_Chr12A	38862996	38863048
Mt_Chr1	210923	210974	Nu_Chr12A	962597	962648
Mt_Chr1	61694	61754	Nu_Chr12A	19496918	19496978
Mt_Chr1	72894	72966	Nu_Chr12A	28552126	28552198
Mt_Chr1	79785	79836	Nu_Chr12A	33729534	33729585
Mt_Chr1	79855	79906	Nu_Chr12A	33729534	33729585
Mt_Chr1	158576	158627	Nu_Chr12A	33729534	33729585
Mt_Chr1	300960	301011	Nu_Chr12A	33729534	33729585
Mt_Chr1	301030	301081	Nu_Chr12A	33729534	33729585
Mt_Chr1	143888	143945	Nu_Chr12A	46880336	46880279
Mt_Chr1	313220	313279	Nu_Chr12A	41980332	41980391
Mt_Chr1	252431	252486	Nu_Chr12A	37226927	37226982
Mt_Chr1	115094	115151	Nu_Chr12A	14459989	14460046
Mt_Chr1	309990	310038	Nu_Chr12A	15995177	15995129
Mt_Chr1	88815	88863	Nu_Chr12A	15995177	15995129
Mt_Chr1	12181	12236	Nu_Chr12A	19031200	19031146
Mt_Chr1	12181	12236	Nu_Chr12A	19064466	19064412
Mt_Chr1	279422	279477	Nu_Chr12A	29483370	29483316
Mt_Chr1	54209	54269	Nu_Chr12A	34772457	34772518
Mt_Chr1	222552	222602	Nu_Chr12A	40459110	40459060
Mt_Chr1	80249	80302	Nu_Chr12A	50595514	50595567
Mt_Chr1	301424	301477	Nu_Chr12A	50595514	50595567
Mt_Chr1	249701	249783	Nu_Chr12A	53295809	53295730
Mt_Chr1	107526	107575	Nu_Chr12A	31236831	31236880
Mt_Chr1	291976	292040	Nu_Chr12A	3271875	3271813
Mt_Chr1	192785	192837	Nu_Chr12A	16035982	16035931
Mt_Chr1	236082	236133	Nu_Chr12A	19026929	19026981
Mt_Chr1	167085	167139	Nu_Chr12A	20653560	20653615
Mt_Chr1	300515	300560	Nu_Chr12A	26335341	26335296
Mt_Chr1	79340	79385	Nu_Chr12A	26335341	26335296
Mt_Chr1	47334	47388	Nu_Chr12A	45142568	45142622
Mt_Chr1	53306	53356	Nu_Chr12A	39885843	39885793
Mt_Chr1	23528	23579	Nu_Chr12A	49023183	49023233
Mt_Chr1	175611	175660	Nu_Chr12A	19236148	19236099
Mt_Chr1	201048	201094	Nu_Chr12A	19496880	19496834
Mt_Chr1	189152	189195	Nu_Chr12A	31404980	31405023
Mt_Chr1	114616	114668	Nu_Chr12A	34678164	34678112
Mt_Chr1	67810	67856	Nu_Chr12A	53479319	53479365
Mt_Chr1	225000	229354	Nu_Chr3A	8623020	8627372
Mt_Chr1	463	4211	Nu_Chr3A	7299771	7296036
Mt_Chr1	27208	28737	Nu_Chr3A	8610980	8609451
Mt_Chr1	32745	34295	Nu_Chr3A	10360012	10358462
Mt_Chr1	26771	28308	Nu_Chr3A	7272039	7273551
Mt_Chr1	62737	64020	Nu_Chr3A	6141073	6139804
Mt_Chr1	290541	291552	Nu_Chr3A	7259313	7260312
Mt_Chr1	11462	12490	Nu_Chr3A	7255439	7256417
Mt_Chr1	11511	12173	Nu_Chr3A	21474673	21474037
Mt_Chr1	301171	301549	Nu_Chr3A	8627753	8627374
Mt_Chr1	79996	80374	Nu_Chr3A	8627753	8627374
Mt_Chr1	230489	230901	Nu_Chr3A	10358455	10358043
Mt_Chr1	116049	116418	Nu_Chr3A	3683608	3683234
Mt_Chr1	296594	296920	Nu_Chr3A	10959341	10959016
Mt_Chr1	75419	75745	Nu_Chr3A	10959341	10959016
Mt_Chr1	97950	98207	Nu_Chr3A	14573801	14573544
Mt_Chr1	27258	27569	Nu_Chr3A	21498410	21498101
Mt_Chr1	669	968	Nu_Chr3A	7947489	7947190
Mt_Chr1	191560	191818	Nu_Chr3A	22329012	22328754
Mt_Chr1	1	312	Nu_Chr3A	7300071	7299767
Mt_Chr1	25336	25567	Nu_Chr3A	14573312	14573543
Mt_Chr1	114574	114869	Nu_Chr3A	12051933	12052222
Mt_Chr1	115084	115292	Nu_Chr3A	14574009	14573802
Mt_Chr1	284092	284307	Nu_Chr3A	7948965	7948750
Mt_Chr1	195576	195818	Nu_Chr3A	12142437	12142196
Mt_Chr1	75538	75745	Nu_Chr3A	6494363	6494570
Mt_Chr1	296713	296920	Nu_Chr3A	6494363	6494570
Mt_Chr1	27082	27335	Nu_Chr3A	7264083	7263832
Mt_Chr1	207962	208154	Nu_Chr3A	8617020	8616829
Mt_Chr1	40154	40348	Nu_Chr3A	12051739	12051933
Mt_Chr1	4179	4401	Nu_Chr3A	7296037	7295815
Mt_Chr1	292845	293019	Nu_Chr3A	20953519	20953693
Mt_Chr1	75565	75745	Nu_Chr3A	7842249	7842429
Mt_Chr1	296740	296920	Nu_Chr3A	7842249	7842429
Mt_Chr1	288618	288782	Nu_Chr3A	12166362	12166526
Mt_Chr1	216267	216446	Nu_Chr3A	7948748	7948569
Mt_Chr1	291135	291326	Nu_Chr3A	7949963	7950147
Mt_Chr1	241140	241289	Nu_Chr3A	12441749	12441898
Mt_Chr1	161456	161599	Nu_Chr3A	18179369	18179512
Mt_Chr1	294558	294700	Nu_Chr3A	7944104	7944246
Mt_Chr1	10582	10714	Nu_Chr3A	14574010	14574142
Mt_Chr1	30555	30763	Nu_Chr3A	21190779	21190558
Mt_Chr1	188360	188507	Nu_Chr3A	15224474	15224327
Mt_Chr1	248402	248583	Nu_Chr3A	10168566	10168386
Mt_Chr1	178648	178773	Nu_Chr3A	13437149	13437274
Mt_Chr1	239712	239864	Nu_Chr3A	6008530	6008682
Mt_Chr1	36514	36631	Nu_Chr3A	13437148	13437031
Mt_Chr1	295407	295572	Nu_Chr3A	19476015	19475854
Mt_Chr1	212986	213143	Nu_Chr3A	7305259	7305105
Mt_Chr1	289520	289645	Nu_Chr3A	10048731	10048606
Mt_Chr1	289405	289514	Nu_Chr3A	13437497	13437388
Mt_Chr1	228326	228438	Nu_Chr3A	14573201	14573313
Mt_Chr1	284061	284171	Nu_Chr3A	7950582	7950472
Mt_Chr1	323312	323424	Nu_Chr3A	11386683	11386571
Mt_Chr1	184713	184825	Nu_Chr3A	11386683	11386571
Mt_Chr1	252890	252994	Nu_Chr3A	20900864	20900968
Mt_Chr1	302735	302852	Nu_Chr3A	21498530	21498413
Mt_Chr1	81560	81677	Nu_Chr3A	21498530	21498413
Mt_Chr1	100615	100716	Nu_Chr3A	22701851	22701750
Mt_Chr1	113809	113920	Nu_Chr3A	10049877	10049988
Mt_Chr1	270417	270520	Nu_Chr3A	14791486	14791588
Mt_Chr1	152174	152275	Nu_Chr3A	10622923	10623024
Mt_Chr1	158717	158813	Nu_Chr3A	8627753	8627657
Mt_Chr1	109548	109642	Nu_Chr3A	20901169	20901075
Mt_Chr1	199644	199737	Nu_Chr3A	20901380	20901287
Mt_Chr1	110585	110680	Nu_Chr3A	9512942	9513038
Mt_Chr1	286206	286293	Nu_Chr3A	13437388	13437301
Mt_Chr1	194240	194344	Nu_Chr3A	7950966	7950862
Mt_Chr1	51674	51771	Nu_Chr3A	21498005	21498102
Mt_Chr1	315072	315162	Nu_Chr3A	1132616	1132707
Mt_Chr1	122391	122475	Nu_Chr3A	20900865	20900781
Mt_Chr1	123770	123872	Nu_Chr3A	21497910	21497808
Mt_Chr1	66135	66269	Nu_Chr3A	7946766	7946638
Mt_Chr1	248119	248231	Nu_Chr3A	10168671	10168563
Mt_Chr1	54525	54614	Nu_Chr3A	11386877	11386788
Mt_Chr1	92610	92696	Nu_Chr3A	12388489	12388403
Mt_Chr1	25290	25374	Nu_Chr3A	19836588	19836672
Mt_Chr1	195794	195882	Nu_Chr3A	20953444	20953357
Mt_Chr1	110865	110947	Nu_Chr3A	7946539	7946621
Mt_Chr1	313034	313112	Nu_Chr3A	12312534	12312612
Mt_Chr1	34470	34555	Nu_Chr3A	7285568	7285483
Mt_Chr1	128457	128535	Nu_Chr3A	13436929	13437007
Mt_Chr1	263013	263084	Nu_Chr3A	14911931	14912002
Mt_Chr1	75346	75432	Nu_Chr3A	19029427	19029513
Mt_Chr1	296521	296607	Nu_Chr3A	19029427	19029513
Mt_Chr1	29370	29443	Nu_Chr3A	1751743	1751816
Mt_Chr1	247228	247326	Nu_Chr3A	393004	392905
Mt_Chr1	194871	194939	Nu_Chr3A	14912002	14912070
Mt_Chr1	87717	87784	Nu_Chr3A	16886076	16886143
Mt_Chr1	308892	308959	Nu_Chr3A	16886076	16886143
Mt_Chr1	95417	95484	Nu_Chr3A	20953297	20953230
Mt_Chr1	74813	74878	Nu_Chr3A	14911932	14911867
Mt_Chr1	180844	180909	Nu_Chr3A	20901010	20901075
Mt_Chr1	319443	319508	Nu_Chr3A	20901010	20901075
Mt_Chr1	3932	3996	Nu_Chr3A	10048416	10048480
Mt_Chr1	27885	27993	Nu_Chr3A	19980207	19980096
Mt_Chr1	242792	242861	Nu_Chr3A	380234	380303
Mt_Chr1	229146	229217	Nu_Chr3A	12834331	12834402
Mt_Chr1	318497	318561	Nu_Chr3A	2961540	2961476
Mt_Chr1	179898	179962	Nu_Chr3A	2961540	2961476
Mt_Chr1	289429	289496	Nu_Chr3A	3226011	3225944
Mt_Chr1	254203	254264	Nu_Chr3A	13356455	13356516
Mt_Chr1	91276	91337	Nu_Chr3A	20953753	20953692
Mt_Chr1	287361	287422	Nu_Chr3A	21474674	21474735
Mt_Chr1	264734	264795	Nu_Chr3A	22701897	22701958
Mt_Chr1	195858	195921	Nu_Chr3A	19288062	19287999
Mt_Chr1	67557	67626	Nu_Chr3A	21061435	21061366
Mt_Chr1	90367	90426	Nu_Chr3A	14964529	14964588
Mt_Chr1	311542	311601	Nu_Chr3A	14964529	14964588
Mt_Chr1	314176	314238	Nu_Chr3A	21356366	21356304
Mt_Chr1	239297	239361	Nu_Chr3A	10623207	10623272
Mt_Chr1	268811	268868	Nu_Chr3A	21626703	21626646
Mt_Chr1	196066	196125	Nu_Chr3A	2857702	2857643
Mt_Chr1	63875	63946	Nu_Chr3A	6140371	6140300
Mt_Chr1	106325	106384	Nu_Chr3A	18179725	18179666
Mt_Chr1	82494	82554	Nu_Chr3A	19423263	19423322
Mt_Chr1	303669	303729	Nu_Chr3A	19423263	19423322
Mt_Chr1	165941	166003	Nu_Chr3A	21356773	21356711
Mt_Chr1	234671	234726	Nu_Chr3A	4785991	4786046
Mt_Chr1	63432	63507	Nu_Chr3A	6139946	6139875
Mt_Chr1	184969	185054	Nu_Chr3A	7282648	7282733
Mt_Chr1	323568	323653	Nu_Chr3A	7282648	7282733
Mt_Chr1	225045	225103	Nu_Chr3A	10623326	10623268
Mt_Chr1	95672	95733	Nu_Chr3A	22690272	22690211
Mt_Chr1	229471	229534	Nu_Chr3A	11386683	11386746
Mt_Chr1	220653	220713	Nu_Chr3A	19029666	19029606
Mt_Chr1	220997	221131	Nu_Chr3A	19476127	19476275
Mt_Chr1	38783	38839	Nu_Chr3A	20953298	20953354
Mt_Chr1	249868	249926	Nu_Chr3A	9512879	9512938
Mt_Chr1	266617	266668	Nu_Chr3A	1227383	1227332
Mt_Chr1	229803	229857	Nu_Chr3A	19836596	19836650
Mt_Chr1	64213	64283	Nu_Chr3A	17168941	17168868
Mt_Chr1	24740	24812	Nu_Chr3A	8627686	8627612
Mt_Chr1	218046	218094	Nu_Chr3A	8617978	8618026
Mt_Chr1	62683	62736	Nu_Chr3A	6163275	6163222
Mt_Chr1	174569	174643	Nu_Chr3A	8626952	8627031
Mt_Chr1	174388	174440	Nu_Chr3A	21356944	21356996
Mt_Chr1	44913	44958	Nu_Chr3A	21357318	21357363
Mt_Chr1	203952	203999	Nu_Chr3A	8698979	8699026
Mt_Chr1	227422	227469	Nu_Chr3A	21357318	21357271
Mt_Chr1	163760	163803	Nu_Chr3A	14911735	14911778
Mt_Chr1	99375	99424	Nu_Chr3A	14964587	14964636
Mt_Chr1	217907	220585	Nu_Chr2B	10350285	10352961
Mt_Chr1	76420	78683	Nu_Chr2B	21217842	21220109
Mt_Chr1	297595	299858	Nu_Chr2B	21217842	21220109
Mt_Chr1	192821	194492	Nu_Chr2B	4431053	4432721
Mt_Chr1	27000	28308	Nu_Chr2B	4356683	4357988
Mt_Chr1	309600	310344	Nu_Chr2B	2414511	2413777
Mt_Chr1	88425	89169	Nu_Chr2B	2414511	2413777
Mt_Chr1	19868	20347	Nu_Chr2B	13563584	13564063
Mt_Chr1	20793	21134	Nu_Chr2B	11691043	11691384
Mt_Chr1	11585	11967	Nu_Chr2B	8390121	8389759
Mt_Chr1	193937	194232	Nu_Chr2B	10008715	10009012
Mt_Chr1	82092	82399	Nu_Chr2B	2086886	2087185
Mt_Chr1	303267	303574	Nu_Chr2B	2086886	2087185
Mt_Chr1	27076	27335	Nu_Chr2B	4421373	4421630
Mt_Chr1	296713	296918	Nu_Chr2B	13039535	13039330
Mt_Chr1	75538	75743	Nu_Chr2B	13039535	13039330
Mt_Chr1	98518	98731	Nu_Chr2B	11345790	11345577
Mt_Chr1	24410	24597	Nu_Chr2B	8365121	8365308
Mt_Chr1	1320	1533	Nu_Chr2B	22733774	22733561
Mt_Chr1	143784	143970	Nu_Chr2B	6089707	6089521
Mt_Chr1	125413	125589	Nu_Chr2B	8364528	8364352
Mt_Chr1	48819	48986	Nu_Chr2B	8364994	8364827
Mt_Chr1	284961	285197	Nu_Chr2B	19504551	19504316
Mt_Chr1	293368	293537	Nu_Chr2B	20909032	20908863
Mt_Chr1	236564	236732	Nu_Chr2B	2613113	2613281
Mt_Chr1	248500	248662	Nu_Chr2B	8362748	8362586
Mt_Chr1	29629	29788	Nu_Chr2B	8362995	8363154
Mt_Chr1	269810	269969	Nu_Chr2B	8363436	8363276
Mt_Chr1	163577	163731	Nu_Chr2B	8364053	8364207
Mt_Chr1	260791	260934	Nu_Chr2B	8364207	8364350
Mt_Chr1	138732	138881	Nu_Chr2B	6981657	6981508
Mt_Chr1	72207	72363	Nu_Chr2B	4550250	4550094
Mt_Chr1	66145	66320	Nu_Chr2B	4430869	4431038
Mt_Chr1	110115	110248	Nu_Chr2B	8364527	8364660
Mt_Chr1	291167	291357	Nu_Chr2B	16905106	16904916
Mt_Chr1	245346	245488	Nu_Chr2B	8365448	8365588
Mt_Chr1	134227	134350	Nu_Chr2B	8363277	8363154
Mt_Chr1	221476	221591	Nu_Chr2B	7255812	7255697
Mt_Chr1	250234	250358	Nu_Chr2B	19100879	19100753
Mt_Chr1	107848	107958	Nu_Chr2B	21552581	21552470
Mt_Chr1	195996	196112	Nu_Chr2B	8365308	8365191
Mt_Chr1	129955	130058	Nu_Chr2B	5029596	5029699
Mt_Chr1	27496	27616	Nu_Chr2B	8362995	8362875
Mt_Chr1	114575	114716	Nu_Chr2B	6682693	6682834
Mt_Chr1	160298	160401	Nu_Chr2B	8362487	8362590
Mt_Chr1	306609	306752	Nu_Chr2B	21057784	21057650
Mt_Chr1	85434	85577	Nu_Chr2B	21057784	21057650
Mt_Chr1	260352	260446	Nu_Chr2B	2613112	2613018
Mt_Chr1	152156	152250	Nu_Chr2B	8363958	8364052
Mt_Chr1	111427	111524	Nu_Chr2B	8364757	8364660
Mt_Chr1	200584	200684	Nu_Chr2B	409160	409260
Mt_Chr1	295581	295688	Nu_Chr2B	19502540	19502435
Mt_Chr1	53637	53762	Nu_Chr2B	10352732	10352851
Mt_Chr1	143711	143801	Nu_Chr2B	14645969	14645879
Mt_Chr1	276653	276738	Nu_Chr2B	3177835	3177920
Mt_Chr1	89854	89937	Nu_Chr2B	14645404	14645487
Mt_Chr1	311029	311112	Nu_Chr2B	14645404	14645487
Mt_Chr1	66219	66308	Nu_Chr2B	13909002	13908913
Mt_Chr1	139706	139782	Nu_Chr2B	5029807	5029731
Mt_Chr1	144595	144673	Nu_Chr2B	6860543	6860465
Mt_Chr1	115598	115684	Nu_Chr2B	2261496	2261582
Mt_Chr1	263617	263697	Nu_Chr2B	5030110	5030030
Mt_Chr1	106557	106634	Nu_Chr2B	19100752	19100675
Mt_Chr1	182365	182456	Nu_Chr2B	7257846	7257937
Mt_Chr1	320964	321055	Nu_Chr2B	7257846	7257937
Mt_Chr1	150117	150193	Nu_Chr2B	14645558	14645482
Mt_Chr1	93486	93567	Nu_Chr2B	8143284	8143365
Mt_Chr1	23586	23666	Nu_Chr2B	18672378	18672298
Mt_Chr1	134478	134555	Nu_Chr2B	2261719	2261643
Mt_Chr1	57057	57124	Nu_Chr2B	14645336	14645403
Mt_Chr1	318441	318507	Nu_Chr2B	19122761	19122695
Mt_Chr1	179842	179908	Nu_Chr2B	19122761	19122695
Mt_Chr1	3813	3878	Nu_Chr2B	5029947	5029882
Mt_Chr1	23753	23821	Nu_Chr2B	14074237	14074305
Mt_Chr1	28393	28464	Nu_Chr2B	14644994	14645065
Mt_Chr1	284680	284751	Nu_Chr2B	19056966	19057037
Mt_Chr1	274644	274711	Nu_Chr2B	5028927	5028859
Mt_Chr1	68990	69060	Nu_Chr2B	5029438	5029508
Mt_Chr1	268160	268279	Nu_Chr2B	14645879	14645762
Mt_Chr1	192496	192562	Nu_Chr2B	5029214	5029280
Mt_Chr1	206171	206235	Nu_Chr2B	11471656	11471592
Mt_Chr1	26878	26946	Nu_Chr2B	4356615	4356683
Mt_Chr1	294833	294891	Nu_Chr2B	777183	777125
Mt_Chr1	205693	205751	Nu_Chr2B	5223485	5223543
Mt_Chr1	174390	174451	Nu_Chr2B	13175196	13175257
Mt_Chr1	159174	159234	Nu_Chr2B	356560	356620
Mt_Chr1	12479	12536	Nu_Chr2B	5030167	5030110
Mt_Chr1	171486	171548	Nu_Chr2B	8362486	8362424
Mt_Chr1	83688	83745	Nu_Chr2B	8362487	8362544
Mt_Chr1	304863	304920	Nu_Chr2B	8362487	8362544
Mt_Chr1	72431	72488	Nu_Chr2B	15308583	15308525
Mt_Chr1	224204	224256	Nu_Chr2B	23020450	23020502
Mt_Chr1	259076	259139	Nu_Chr2B	6981114	6981177
Mt_Chr1	283719	283773	Nu_Chr2B	11062158	11062104
Mt_Chr1	232438	232491	Nu_Chr2B	3204908	3204961
Mt_Chr1	236730	236790	Nu_Chr2B	5029181	5029122
Mt_Chr1	295580	295629	Nu_Chr2B	2261643	2261594
Mt_Chr1	204584	204638	Nu_Chr2B	5029861	5029806
Mt_Chr1	166734	166785	Nu_Chr2B	5223485	5223434
Mt_Chr1	91854	91900	Nu_Chr2B	5030156	5030110
Mt_Chr1	185855	185915	Nu_Chr2B	2261438	2261499
Mt_Chr1	324454	324514	Nu_Chr2B	2261438	2261499
Mt_Chr1	270671	270716	Nu_Chr2B	13262130	13262085
Mt_Chr1	29232	29298	Nu_Chr2B	15223265	15223199
Mt_Chr1	185890	185937	Nu_Chr2B	2086932	2086979
Mt_Chr1	324489	324536	Nu_Chr2B	2086932	2086979
Mt_Chr1	40240	40287	Nu_Chr2B	5028957	5029004
Mt_Chr1	26571	29530	Nu_Chr6A	16004062	16007026
Mt_Chr1	29531	31420	Nu_Chr6A	16014696	16016572
Mt_Chr1	143835	144362	Nu_Chr6A	22641143	22640617
Mt_Chr1	227535	227958	Nu_Chr6A	8137395	8136971
Mt_Chr1	315358	315660	Nu_Chr6A	11725874	11725572
Mt_Chr1	128204	128629	Nu_Chr6A	28954793	28954365
Mt_Chr1	40829	41168	Nu_Chr6A	12522212	12522549
Mt_Chr1	148256	148594	Nu_Chr6A	30160595	30160934
Mt_Chr1	206379	206633	Nu_Chr6A	17214604	17214349
Mt_Chr1	4789	5047	Nu_Chr6A	11725403	11725145
Mt_Chr1	144355	144633	Nu_Chr6A	22634903	22634634
Mt_Chr1	5763	5952	Nu_Chr6A	14319525	14319714
Mt_Chr1	178310	178513	Nu_Chr6A	3727487	3727690
Mt_Chr1	24591	24865	Nu_Chr6A	17058133	17058406
Mt_Chr1	48972	49175	Nu_Chr6A	25532516	25532722
Mt_Chr1	49609	49780	Nu_Chr6A	11725404	11725574
Mt_Chr1	151727	151912	Nu_Chr6A	24378348	24378531
Mt_Chr1	147711	147942	Nu_Chr6A	30160019	30160240
Mt_Chr1	302172	302337	Nu_Chr6A	15552618	15552453
Mt_Chr1	80997	81162	Nu_Chr6A	15552618	15552453
Mt_Chr1	240411	240654	Nu_Chr6A	17058495	17058738
Mt_Chr1	242256	242413	Nu_Chr6A	15552231	15552389
Mt_Chr1	138622	138761	Nu_Chr6A	17751906	17751767
Mt_Chr1	299375	299533	Nu_Chr6A	13235871	13235713
Mt_Chr1	78200	78358	Nu_Chr6A	13235871	13235713
Mt_Chr1	311821	311975	Nu_Chr6A	3727117	3726963
Mt_Chr1	90646	90800	Nu_Chr6A	3727117	3726963
Mt_Chr1	224713	224865	Nu_Chr6A	19850873	19850721
Mt_Chr1	66202	66329	Nu_Chr6A	15447088	15447215
Mt_Chr1	88409	88545	Nu_Chr6A	10552176	10552312
Mt_Chr1	309584	309720	Nu_Chr6A	10552176	10552312
Mt_Chr1	68930	69062	Nu_Chr6A	29522033	29521901
Mt_Chr1	16511	16648	Nu_Chr6A	22479802	22479939
Mt_Chr1	300285	300429	Nu_Chr6A	22641579	22641436
Mt_Chr1	79110	79254	Nu_Chr6A	22641579	22641436
Mt_Chr1	24589	24732	Nu_Chr6A	25715456	25715599
Mt_Chr1	147510	147668	Nu_Chr6A	30159791	30159949
Mt_Chr1	23514	23660	Nu_Chr6A	17811224	17811078
Mt_Chr1	28163	28308	Nu_Chr6A	17042345	17042200
Mt_Chr1	80199	80339	Nu_Chr6A	22481354	22481493
Mt_Chr1	301374	301514	Nu_Chr6A	22481354	22481493
Mt_Chr1	144769	144890	Nu_Chr6A	22480663	22480542
Mt_Chr1	137069	137206	Nu_Chr6A	26436030	26436167
Mt_Chr1	159312	159444	Nu_Chr6A	186289	186157
Mt_Chr1	39398	39528	Nu_Chr6A	7374547	7374418
Mt_Chr1	110130	110268	Nu_Chr6A	12521464	12521601
Mt_Chr1	37711	37824	Nu_Chr6A	22480902	22481015
Mt_Chr1	258466	258583	Nu_Chr6A	22482526	22482643
Mt_Chr1	222656	222756	Nu_Chr6A	11612837	11612937
Mt_Chr1	175665	175763	Nu_Chr6A	20594674	20594772
Mt_Chr1	17939	18056	Nu_Chr6A	22481169	22481053
Mt_Chr1	303201	303318	Nu_Chr6A	20089414	20089297
Mt_Chr1	82026	82143	Nu_Chr6A	20089414	20089297
Mt_Chr1	109397	109511	Nu_Chr6A	20397966	20398081
Mt_Chr1	240612	240703	Nu_Chr6A	22321255	22321164
Mt_Chr1	101610	101700	Nu_Chr6A	18417465	18417555
Mt_Chr1	121047	121146	Nu_Chr6A	21120181	21120082
Mt_Chr1	57888	57993	Nu_Chr6A	3727385	3727489
Mt_Chr1	255099	255187	Nu_Chr6A	16528041	16527953
Mt_Chr1	305351	305436	Nu_Chr6A	26435529	26435444
Mt_Chr1	84176	84261	Nu_Chr6A	26435529	26435444
Mt_Chr1	66499	66582	Nu_Chr6A	11612936	11613019
Mt_Chr1	203272	203377	Nu_Chr6A	14150589	14150486
Mt_Chr1	91173	91276	Nu_Chr6A	22481544	22481648
Mt_Chr1	295021	295123	Nu_Chr6A	19000293	19000191
Mt_Chr1	58459	58568	Nu_Chr6A	1919846	1919951
Mt_Chr1	51378	51484	Nu_Chr6A	7182243	7182144
Mt_Chr1	139946	140033	Nu_Chr6A	19609747	19609834
Mt_Chr1	193433	193523	Nu_Chr6A	22481164	22481254
Mt_Chr1	206050	206130	Nu_Chr6A	19772812	19772892
Mt_Chr1	149593	149678	Nu_Chr6A	26436250	26436165
Mt_Chr1	42929	43010	Nu_Chr6A	22482644	22482725
Mt_Chr1	189203	189280	Nu_Chr6A	1355683	1355761
Mt_Chr1	182652	182735	Nu_Chr6A	18076120	18076203
Mt_Chr1	321251	321334	Nu_Chr6A	18076120	18076203
Mt_Chr1	161048	161128	Nu_Chr6A	18076381	18076301
Mt_Chr1	323113	323201	Nu_Chr6A	5398073	5397985
Mt_Chr1	184514	184602	Nu_Chr6A	5398073	5397985
Mt_Chr1	222052	222134	Nu_Chr6A	22480544	22480462
Mt_Chr1	324574	324652	Nu_Chr6A	12049846	12049768
Mt_Chr1	185975	186053	Nu_Chr6A	12049846	12049768
Mt_Chr1	247038	247109	Nu_Chr6A	17986785	17986714
Mt_Chr1	61777	61873	Nu_Chr6A	22479766	22479672
Mt_Chr1	219711	219784	Nu_Chr6A	11613018	11613091
Mt_Chr1	80343	80427	Nu_Chr6A	3727203	3727287
Mt_Chr1	301518	301602	Nu_Chr6A	3727203	3727287
Mt_Chr1	6871	6949	Nu_Chr6A	22481646	22481724
Mt_Chr1	279686	279754	Nu_Chr6A	7297022	7297090
Mt_Chr1	305287	305357	Nu_Chr6A	11974124	11974054
Mt_Chr1	84112	84182	Nu_Chr6A	11974124	11974054
Mt_Chr1	69544	69620	Nu_Chr6A	22641987	22642063
Mt_Chr1	128748	128819	Nu_Chr6A	28949047	28948977
Mt_Chr1	217556	217632	Nu_Chr6A	22480839	22480764
Mt_Chr1	226021	226086	Nu_Chr6A	7066595	7066530
Mt_Chr1	298965	299032	Nu_Chr6A	28967774	28967707
Mt_Chr1	77790	77857	Nu_Chr6A	28967774	28967707
Mt_Chr1	193143	193206	Nu_Chr6A	497806	497869
Mt_Chr1	187251	187330	Nu_Chr6A	12049919	12049841
Mt_Chr1	314417	314484	Nu_Chr6A	26048499	26048433
Mt_Chr1	27600	27668	Nu_Chr6A	2626822	2626890
Mt_Chr1	10928	10990	Nu_Chr6A	9405027	9405089
Mt_Chr1	195104	195169	Nu_Chr6A	14390195	14390260
Mt_Chr1	74236	74298	Nu_Chr6A	18076031	18076093
Mt_Chr1	99584	99649	Nu_Chr6A	18076495	18076430
Mt_Chr1	305354	305419	Nu_Chr6A	30011398	30011333
Mt_Chr1	84179	84244	Nu_Chr6A	30011398	30011333
Mt_Chr1	313075	313142	Nu_Chr6A	15062363	15062296
Mt_Chr1	261263	261330	Nu_Chr6A	19479324	19479257
Mt_Chr1	9132	9192	Nu_Chr6A	9744434	9744374
Mt_Chr1	284159	284222	Nu_Chr6A	19609678	19609741
Mt_Chr1	208861	208924	Nu_Chr6A	22482254	22482191
Mt_Chr1	288364	288426	Nu_Chr6A	558532	558470
Mt_Chr1	242362	242434	Nu_Chr6A	7296887	7296958
Mt_Chr1	21345	21410	Nu_Chr6A	18076269	18076204
Mt_Chr1	230150	230218	Nu_Chr6A	19002200	19002268
Mt_Chr1	61323	61381	Nu_Chr6A	12049714	12049772
Mt_Chr1	22922	23002	Nu_Chr6A	21063094	21063015
Mt_Chr1	226798	226862	Nu_Chr6A	21262872	21262808
Mt_Chr1	188542	188603	Nu_Chr6A	26476753	26476814
Mt_Chr1	271414	271474	Nu_Chr6A	29850832	29850772
Mt_Chr1	263926	263985	Nu_Chr6A	11899187	11899128
Mt_Chr1	79380	79443	Nu_Chr6A	22641258	22641320
Mt_Chr1	300555	300618	Nu_Chr6A	22641258	22641320
Mt_Chr1	28761	28817	Nu_Chr6A	23668838	23668894
Mt_Chr1	2903	2961	Nu_Chr6A	558469	558411
Mt_Chr1	213045	213109	Nu_Chr6A	21263193	21263129
Mt_Chr1	117861	117919	Nu_Chr6A	24378608	24378666
Mt_Chr1	325225	325297	Nu_Chr6A	2777239	2777167
Mt_Chr1	186626	186698	Nu_Chr6A	2777239	2777167
Mt_Chr1	73639	73696	Nu_Chr6A	12932464	12932521
Mt_Chr1	231952	232009	Nu_Chr6A	26349990	26349933
Mt_Chr1	254111	254170	Nu_Chr6A	11532536	11532479
Mt_Chr1	151664	151728	Nu_Chr6A	24376802	24376866
Mt_Chr1	204388	204445	Nu_Chr6A	5508098	5508040
Mt_Chr1	110741	110792	Nu_Chr6A	18076648	18076597
Mt_Chr1	181060	181110	Nu_Chr6A	19017785	19017835
Mt_Chr1	319659	319709	Nu_Chr6A	19017785	19017835
Mt_Chr1	203272	203327	Nu_Chr6A	14150656	14150601
Mt_Chr1	217704	217762	Nu_Chr6A	21263385	21263443
Mt_Chr1	22328	22380	Nu_Chr6A	27462865	27462813
Mt_Chr1	196712	196772	Nu_Chr6A	6002573	6002513
Mt_Chr1	153775	153826	Nu_Chr6A	22482110	22482059
Mt_Chr1	91834	91891	Nu_Chr6A	22482429	22482486
Mt_Chr1	253940	253996	Nu_Chr6A	11001538	11001482
Mt_Chr1	163339	163397	Nu_Chr6A	16935038	16935096
Mt_Chr1	4985	5043	Nu_Chr6A	26436436	26436494
Mt_Chr1	240738	240786	Nu_Chr6A	911283	911331
Mt_Chr1	121112	121162	Nu_Chr6A	6003583	6003633
Mt_Chr1	289084	289128	Nu_Chr6A	14366987	14367031
Mt_Chr1	289084	289128	Nu_Chr6A	14373781	14373825
Mt_Chr1	289084	289128	Nu_Chr6A	14380575	14380619
Mt_Chr1	295207	295250	Nu_Chr6A	12047809	12047852
Mt_Chr1	244233	244276	Nu_Chr6A	14764245	14764202
Mt_Chr1	213883	213926	Nu_Chr6A	19958573	19958616
Mt_Chr1	227737	230558	Nu_Chr5B	9556015	9553218
Mt_Chr1	294938	296250	Nu_Chr5B	19251748	19250455
Mt_Chr1	226722	227703	Nu_Chr5B	9556993	9556013
Mt_Chr1	26395	27216	Nu_Chr5B	19250466	19249647
Mt_Chr1	286774	287327	Nu_Chr5B	23970592	23971145
Mt_Chr1	226221	226688	Nu_Chr5B	9557463	9556996
Mt_Chr1	296594	296920	Nu_Chr5B	24128074	24127749
Mt_Chr1	75419	75745	Nu_Chr5B	24128074	24127749
Mt_Chr1	72692	73002	Nu_Chr5B	16828394	16828703
Mt_Chr1	319575	319818	Nu_Chr5B	17129417	17129174
Mt_Chr1	180976	181219	Nu_Chr5B	17129417	17129174
Mt_Chr1	160125	160375	Nu_Chr5B	10795807	10795557
Mt_Chr1	32192	32496	Nu_Chr5B	8035106	8035412
Mt_Chr1	5984	6192	Nu_Chr5B	6090134	6089926
Mt_Chr1	26938	27203	Nu_Chr5B	19253772	19253507
Mt_Chr1	176791	176978	Nu_Chr5B	29708656	29708469
Mt_Chr1	265335	265524	Nu_Chr5B	5993811	5993622
Mt_Chr1	137006	137194	Nu_Chr5B	26927175	26926987
Mt_Chr1	113516	113741	Nu_Chr5B	27905051	27904826
Mt_Chr1	289364	289579	Nu_Chr5B	19593970	19594186
Mt_Chr1	309215	309394	Nu_Chr5B	7779734	7779555
Mt_Chr1	88040	88219	Nu_Chr5B	7779734	7779555
Mt_Chr1	22461	22655	Nu_Chr5B	12317400	12317594
Mt_Chr1	172105	172347	Nu_Chr5B	21278679	21278449
Mt_Chr1	46013	46193	Nu_Chr5B	23969677	23969498
Mt_Chr1	19643	19850	Nu_Chr5B	15564211	15564003
Mt_Chr1	222359	222548	Nu_Chr5B	17686600	17686411
Mt_Chr1	98067	98230	Nu_Chr5B	5991362	5991199
Mt_Chr1	70331	70566	Nu_Chr5B	4206993	4207227
Mt_Chr1	246586	246746	Nu_Chr5B	29708654	29708814
Mt_Chr1	242810	242974	Nu_Chr5B	17589667	17589831
Mt_Chr1	56281	56429	Nu_Chr5B	5990623	5990772
Mt_Chr1	79189	79332	Nu_Chr5B	5994142	5994285
Mt_Chr1	300364	300507	Nu_Chr5B	5994142	5994285
Mt_Chr1	246361	246498	Nu_Chr5B	23969366	23969503
Mt_Chr1	181824	181965	Nu_Chr5B	5992738	5992879
Mt_Chr1	320423	320564	Nu_Chr5B	5992738	5992879
Mt_Chr1	227104	227245	Nu_Chr5B	5994620	5994761
Mt_Chr1	182234	182372	Nu_Chr5B	21821519	21821657
Mt_Chr1	320833	320971	Nu_Chr5B	21821519	21821657
Mt_Chr1	151414	151571	Nu_Chr5B	7368492	7368649
Mt_Chr1	259458	259593	Nu_Chr5B	5993838	5993973
Mt_Chr1	133452	133587	Nu_Chr5B	2825726	2825591
Mt_Chr1	2787	2941	Nu_Chr5B	9301847	9301693
Mt_Chr1	188850	188979	Nu_Chr5B	8885741	8885870
Mt_Chr1	264104	264240	Nu_Chr5B	26490160	26490025
Mt_Chr1	56281	56401	Nu_Chr5B	5992289	5992408
Mt_Chr1	214555	214673	Nu_Chr5B	5991584	5991702
Mt_Chr1	11586	11840	Nu_Chr5B	27115206	27114929
Mt_Chr1	98958	99073	Nu_Chr5B	27905688	27905573
Mt_Chr1	19973	20078	Nu_Chr5B	5994148	5994043
Mt_Chr1	228060	228212	Nu_Chr5B	18716475	18716332
Mt_Chr1	256648	256759	Nu_Chr5B	23970498	23970387
Mt_Chr1	268612	268726	Nu_Chr5B	5992749	5992636
Mt_Chr1	31996	32123	Nu_Chr5B	8034962	8035089
Mt_Chr1	243615	243720	Nu_Chr5B	5993228	5993333
Mt_Chr1	178282	178386	Nu_Chr5B	21822972	21822868
Mt_Chr1	316120	316228	Nu_Chr5B	26852196	26852304
Mt_Chr1	117080	117186	Nu_Chr5B	28916763	28916868
Mt_Chr1	210238	210358	Nu_Chr5B	5994756	5994880
Mt_Chr1	851	1005	Nu_Chr5B	7316417	7316568
Mt_Chr1	1084	1187	Nu_Chr5B	1289867	1289970
Mt_Chr1	160160	160263	Nu_Chr5B	5993048	5993151
Mt_Chr1	266060	266159	Nu_Chr5B	5994286	5994385
Mt_Chr1	119160	119259	Nu_Chr5B	23969963	23970062
Mt_Chr1	298045	298148	Nu_Chr5B	3988689	3988586
Mt_Chr1	76870	76973	Nu_Chr5B	3988689	3988586
Mt_Chr1	121684	121813	Nu_Chr5B	8883627	8883757
Mt_Chr1	304819	304920	Nu_Chr5B	10795678	10795577
Mt_Chr1	83644	83745	Nu_Chr5B	10795678	10795577
Mt_Chr1	37708	37806	Nu_Chr5B	26011370	26011468
Mt_Chr1	57007	57100	Nu_Chr5B	5991917	5992010
Mt_Chr1	220892	221141	Nu_Chr5B	10931236	10931490
Mt_Chr1	183767	183855	Nu_Chr5B	5991829	5991917
Mt_Chr1	322366	322454	Nu_Chr5B	5991829	5991917
Mt_Chr1	28090	28187	Nu_Chr5B	8886220	8886123
Mt_Chr1	185208	185295	Nu_Chr5B	13061774	13061861
Mt_Chr1	323807	323894	Nu_Chr5B	13061774	13061861
Mt_Chr1	191886	191987	Nu_Chr5B	9186041	9186142
Mt_Chr1	267830	267929	Nu_Chr5B	19125647	19125549
Mt_Chr1	93332	93424	Nu_Chr5B	23970499	23970591
Mt_Chr1	133916	134011	Nu_Chr5B	27905147	27905052
Mt_Chr1	141561	141652	Nu_Chr5B	2468548	2468457
Mt_Chr1	264440	264530	Nu_Chr5B	18434613	18434703
Mt_Chr1	319160	319246	Nu_Chr5B	13061773	13061687
Mt_Chr1	180561	180647	Nu_Chr5B	13061773	13061687
Mt_Chr1	46797	46891	Nu_Chr5B	8307108	8307202
Mt_Chr1	27354	27439	Nu_Chr5B	22501544	22501629
Mt_Chr1	300435	300516	Nu_Chr5B	24040555	24040474
Mt_Chr1	79260	79341	Nu_Chr5B	24040555	24040474
Mt_Chr1	75390	75483	Nu_Chr5B	24882593	24882685
Mt_Chr1	296565	296658	Nu_Chr5B	24882593	24882685
Mt_Chr1	12382	12523	Nu_Chr5B	16795575	16795713
Mt_Chr1	238361	238440	Nu_Chr5B	21118435	21118514
Mt_Chr1	257202	257280	Nu_Chr5B	5992408	5992486
Mt_Chr1	159520	159604	Nu_Chr5B	1986863	1986781
Mt_Chr1	296033	296115	Nu_Chr5B	5994881	5994963
Mt_Chr1	304755	304844	Nu_Chr5B	19967195	19967106
Mt_Chr1	83580	83669	Nu_Chr5B	19967195	19967106
Mt_Chr1	111558	111631	Nu_Chr5B	18519196	18519269
Mt_Chr1	238645	238724	Nu_Chr5B	23275613	23275534
Mt_Chr1	208075	208154	Nu_Chr5B	23969843	23969763
Mt_Chr1	13020	13099	Nu_Chr5B	1986857	1986935
Mt_Chr1	218209	218287	Nu_Chr5B	8520415	8520493
Mt_Chr1	311570	311663	Nu_Chr5B	25394412	25394319
Mt_Chr1	90395	90488	Nu_Chr5B	25394412	25394319
Mt_Chr1	172544	172640	Nu_Chr5B	29325145	29325241
Mt_Chr1	212856	212930	Nu_Chr5B	5992982	5992908
Mt_Chr1	269591	269686	Nu_Chr5B	16364331	16364427
Mt_Chr1	321018	321091	Nu_Chr5B	5993055	5992981
Mt_Chr1	182419	182492	Nu_Chr5B	5993055	5992981
Mt_Chr1	24369	24454	Nu_Chr5B	29194854	29194769
Mt_Chr1	319005	319080	Nu_Chr5B	26469103	26469028
Mt_Chr1	180406	180481	Nu_Chr5B	26469103	26469028
Mt_Chr1	50287	50366	Nu_Chr5B	5995262	5995344
Mt_Chr1	150385	150453	Nu_Chr5B	23318709	23318777
Mt_Chr1	263745	263817	Nu_Chr5B	5992077	5992004
Mt_Chr1	101602	101667	Nu_Chr5B	5991768	5991703
Mt_Chr1	127545	127607	Nu_Chr5B	10038289	10038351
Mt_Chr1	49064	49125	Nu_Chr5B	5993334	5993395
Mt_Chr1	133076	133158	Nu_Chr5B	21758489	21758571
Mt_Chr1	250205	250268	Nu_Chr5B	6893690	6893627
Mt_Chr1	290924	291003	Nu_Chr5B	16109436	16109514
Mt_Chr1	139656	139720	Nu_Chr5B	2531895	2531831
Mt_Chr1	211439	211525	Nu_Chr5B	18861164	18861247
Mt_Chr1	291618	291678	Nu_Chr5B	23524066	23524006
Mt_Chr1	55333	55389	Nu_Chr5B	8426378	8426434
Mt_Chr1	295738	295806	Nu_Chr5B	21758610	21758678
Mt_Chr1	142129	142188	Nu_Chr5B	23969959	23969900
Mt_Chr1	170675	170737	Nu_Chr5B	24875278	24875340
Mt_Chr1	188129	188200	Nu_Chr5B	5528483	5528552
Mt_Chr1	168341	168395	Nu_Chr5B	720334	720280
Mt_Chr1	153445	153506	Nu_Chr5B	10038112	10038052
Mt_Chr1	28752	28806	Nu_Chr5B	10295649	10295595
Mt_Chr1	237083	237146	Nu_Chr5B	16298413	16298350
Mt_Chr1	50850	50904	Nu_Chr5B	24883563	24883509
Mt_Chr1	118990	119046	Nu_Chr5B	3257991	3258047
Mt_Chr1	295691	295750	Nu_Chr5B	4352877	4352818
Mt_Chr1	301223	301282	Nu_Chr5B	17335883	17335823
Mt_Chr1	80048	80107	Nu_Chr5B	17335883	17335823
Mt_Chr1	163528	163581	Nu_Chr5B	26572669	26572722
Mt_Chr1	261263	261321	Nu_Chr5B	5991827	5991769
Mt_Chr1	88312	88367	Nu_Chr5B	10038209	10038264
Mt_Chr1	309487	309542	Nu_Chr5B	10038209	10038264
Mt_Chr1	166154	166247	Nu_Chr5B	12738581	12738671
Mt_Chr1	252298	252362	Nu_Chr5B	15077706	15077642
Mt_Chr1	254642	254697	Nu_Chr5B	17687081	17687026
Mt_Chr1	104469	104520	Nu_Chr5B	24040554	24040605
Mt_Chr1	314780	314832	Nu_Chr5B	2844650	2844598
Mt_Chr1	119577	119635	Nu_Chr5B	27132776	27132717
Mt_Chr1	169764	169817	Nu_Chr5B	24875027	24874972
Mt_Chr1	61545	61611	Nu_Chr5B	29626851	29626918
Mt_Chr1	210575	210625	Nu_Chr5B	7496427	7496477
Mt_Chr1	185571	185618	Nu_Chr5B	20290383	20290430
Mt_Chr1	324170	324217	Nu_Chr5B	20290383	20290430
Mt_Chr1	2469	2524	Nu_Chr5B	9311763	9311819
Mt_Chr1	196694	196762	Nu_Chr5B	19665817	19665887
Mt_Chr1	133299	133349	Nu_Chr5B	16739673	16739724
Mt_Chr1	209925	209972	Nu_Chr5B	30445906	30445953
Mt_Chr1	50850	50904	Nu_Chr5B	25063891	25063840
Mt_Chr1	50850	50904	Nu_Chr5B	25104893	25104842
Mt_Chr1	50850	50904	Nu_Chr5B	25311489	25311438
Mt_Chr1	101392	101438	Nu_Chr5B	29623238	29623284
Mt_Chr1	165693	168057	Nu_Chr10B	5174078	5176441
Mt_Chr1	195652	196380	Nu_Chr10B	33705713	33706441
Mt_Chr1	181252	181925	Nu_Chr10B	24046232	24046905
Mt_Chr1	319851	320524	Nu_Chr10B	24046232	24046905
Mt_Chr1	58148	59138	Nu_Chr10B	31837959	31838940
Mt_Chr1	1527	1932	Nu_Chr10B	27319958	27320362
Mt_Chr1	172746	173053	Nu_Chr10B	7914377	7914070
Mt_Chr1	141729	142040	Nu_Chr10B	39994285	39994596
Mt_Chr1	181066	181435	Nu_Chr10B	20404600	20404964
Mt_Chr1	319665	320034	Nu_Chr10B	20404600	20404964
Mt_Chr1	116099	116446	Nu_Chr10B	36880422	36880075
Mt_Chr1	187033	187303	Nu_Chr10B	7913824	7913553
Mt_Chr1	3562	3922	Nu_Chr10B	10084905	10085263
Mt_Chr1	116204	116621	Nu_Chr10B	38432702	38433094
Mt_Chr1	156567	156772	Nu_Chr10B	1104271	1104476
Mt_Chr1	75538	75745	Nu_Chr10B	21195104	21195311
Mt_Chr1	296713	296920	Nu_Chr10B	21195104	21195311
Mt_Chr1	120866	121148	Nu_Chr10B	39233051	39232774
Mt_Chr1	227207	227444	Nu_Chr10B	40098008	40098244
Mt_Chr1	85679	85876	Nu_Chr10B	19443029	19443226
Mt_Chr1	306854	307051	Nu_Chr10B	19443029	19443226
Mt_Chr1	238984	239196	Nu_Chr10B	31733169	31733380
Mt_Chr1	116018	116277	Nu_Chr10B	40098786	40098531
Mt_Chr1	7164	7343	Nu_Chr10B	27320540	27320361
Mt_Chr1	168977	169153	Nu_Chr10B	26792215	26792391
Mt_Chr1	26947	27130	Nu_Chr10B	27319776	27319958
Mt_Chr1	296484	296642	Nu_Chr10B	13270479	13270319
Mt_Chr1	75309	75467	Nu_Chr10B	13270479	13270319
Mt_Chr1	12082	12257	Nu_Chr10B	5658342	5658171
Mt_Chr1	175161	175314	Nu_Chr10B	18419904	18420057
Mt_Chr1	289176	289343	Nu_Chr10B	39942826	39942993
Mt_Chr1	297300	297448	Nu_Chr10B	30643497	30643349
Mt_Chr1	76125	76273	Nu_Chr10B	30643497	30643349
Mt_Chr1	24179	24320	Nu_Chr10B	30545734	30545593
Mt_Chr1	310458	310601	Nu_Chr10B	18296455	18296312
Mt_Chr1	89283	89426	Nu_Chr10B	18296455	18296312
Mt_Chr1	124287	124430	Nu_Chr10B	3139062	3139205
Mt_Chr1	121497	121644	Nu_Chr10B	3139840	3139694
Mt_Chr1	9830	9960	Nu_Chr10B	44475554	44475424
Mt_Chr1	256969	257103	Nu_Chr10B	18561875	18561741
Mt_Chr1	102127	102272	Nu_Chr10B	41829492	41829645
[truncated: 5,545 more rows]

## Sheet: S7
Table S7 RNA editing events in the mitogenome of Phragmites australis.
Pos	Gene	Base position	Amino acid position	Base positions in codons	Codon change	Amino change	Left motifs	Edited site	Right motifs	Probability	RNAseq support
atp1!1178	atp1	1178	393	2	UCA -> UUA	S -> L	GAAACAAGTCTGCGGTAGTT	C	AAAACTGGAATTGGCACAAT	1	No
atp1!1292	atp1	1292	431	2	CCC -> CUC	P -> L	TGCAAGGCTTACAGAAGTGC	C	CAAACAACCACAATATGAAC	0.992	No
atp1!1490	atp1	1490	497	2	CCU -> CUU	P -> L	TAACGAAAGAAAGATGGAAC	C	TGATGCTTCTTTAAAAGAAA	0.995	No
atp1!1499	atp1	1499	500	2	UCU -> UUU	S -> F	AAAGATGGAACCTGATGCTT	C	TTTAAAAGAAAGCGCTTTGC	0.988	No
atp1!971	atp1	971	324	2	UCG -> UUG	S -> L	CCAGACAGGTGCAGGTAGCT	C	GACTGCGTTACCCGTGATTG	1	No
atp4!227	atp4	227	76	2	CCG -> CUG	P -> L	CAATCCTAACGAAGTCATTC	C	GGAGGAATCCAATGAACAAC	1	Yes
atp4!305	atp4	305	102	2	ACG -> AUG	T -> M	CGTAGTAGAATCATTACCAA	C	GGCACGCTGTGCGCCTAAGT	0.948	No
atp4!35	atp4	35	12	2	CCA -> CUA	P -> L	TATGCTATTTGCTGCTATTC	C	ATCTATTTGTGCATCAAGTC	1	Yes
atp4!374	atp4	374	125	2	UCA -> UUA	S -> L	CCGAAACCTAAATGTAAAGT	C	AGCAACACTTCTAAATGCCA	0.995	Yes
atp4!38	atp4	38	13	2	UCU -> UUU	S -> F	GCTATTTGCTGCTATTCCAT	C	TATTTGTGCATCAAGTCCGA	0.993	Yes
atp4!395	atp4	395	132	2	ACU -> AUU	T -> I	AGCAACACTTCTAAATGCCA	C	TTCTTCCCGTCGCATCCGTC	0.986	Yes
atp4!50	atp4	50	17	2	UCA -> UUA	S -> L	TATTCCATCTATTTGTGCAT	C	AAGTCCGAAGAAGATCTCAA	0.997	Yes
atp4!55	atp4	55	19	1	CCG -> UCG	P -> S	CATCTATTTGTGCATCAAGT	C	CGAAGAAGATCTCAATCTAT	1	Yes
atp4!68	atp4	68	23	2	UCA -> UUA	S -> L	ATCAAGTCCGAAGAAGATCT	C	AATCTATAATGAAGAAATGA	1	Yes
atp4!97	atp4	97	33	1	CGU -> UGU	R -> C	ATGAAGAAATGATAGTAGCT	C	GTTGTTTTATAGGCTTTCTC	0.984	Yes
atp6!119	atp6	119	40	2	CCG -> CUG	P -> L	GCTTATTTATGATTTCGTGC	C	GAACCTGGTAAACGAACAAA	1	No
atp6!181	atp6	181	61	1	CGC -> UGC	R -> C	TTAAACAAAAGTTTTTCCCT	C	GCATCTCGGTCACTTTTACT	0.999	No
atp6!188	atp6	188	63	2	UCG -> UUG	S -> L	AAAGTTTTTCCCTCGCATCT	C	GGTCACTTTTACTTTTTCGT	0.99	No
atp6!206	atp6	206	69	2	UCG -> UUG	S -> L	CTCGGTCACTTTTACTTTTT	C	GTTATTTCGTAATCCCCAGG	0.998	No
atp6!214	atp6	214	72	1	CGU -> UGU	R -> C	CTTTTACTTTTTCGTTATTT	C	GTAATCCCCAGGGTATGATA	0.999	No
atp6!221	atp6	221	74	2	CCC -> CUC	P -> L	TTTTTCGTTATTTCGTAATC	C	CCAGGGTATGATACCCTTTA	0.985	No
atp6!222	atp6	222	75	3	CCC -> CCU	P -> P	TTTTCGTTATTTCGTAATCC	C	CAGGGTATGATACCCTTTAG	0.973	No
atp6!415	atp6	415	139	1	CAU -> UAU	H -> Y	TACTCCTTGAGCTAATCTCT	C	ATTGTTTTCGTGCATTAAGC	0.999	No
atp6!437	atp6	437	146	2	UCA -> UUA	S -> L	TTGTTTTCGTGCATTAAGCT	C	AGGAATACGTTTATTTGCTA	1	No
atp6!479	atp6	479	160	2	UCA -> UUA	S -> L	TATGATGGCCGGTCATAGTT	C	AGTAAAGATTTTAAGTGGGT	1	No
atp6!608	atp6	608	203	2	UCA -> UUA	S -> L	GGAATTAGGTGTAGCTATAT	C	ACAAGCTCATGTTTCTACGA	0.998	No
atp6!616	atp6	616	206	1	CAU -> UAU	H -> Y	GTGTAGCTATATCACAAGCT	C	ATGTTTCTACGATCTCAATT	0.995	No
atp6!623	atp6	623	208	2	UCU -> UUU	S -> F	TATATCACAAGCTCATGTTT	C	TACGATCTCAATTTGTATTT	0.996	No
atp6!632	atp6	632	211	2	UCA -> UUA	S -> L	AGCTCATGTTTCTACGATCT	C	AATTTGTATTTACTTGAATG	1	No
atp6!659	atp6	659	220	2	ACA -> AUA	T -> I	TATTTACTTGAATGATGCTA	C	AAATCTCCATCAAAATGAGT	1	No
atp6!670	atp6	670	224	1	CAA -> UAA	Q -> *	ATGATGCTACAAATCTCCAT	C	AAAATGAGTAATTTCATAAT	0.99	No
atp6!68	atp6	68	23	2	UCA -> UUA	S -> L	GAAAAAGGGAGGGGGAAAGT	C	AGTGCCAAATGCATGGCAAT	0.998	No
atp6-2!119	atp6-2	119	40	2	CCG -> CUG	P -> L	GCTTATTTATGATTTCGTGC	C	GAACCTGGTAAACGAACAAA	1	No
atp6-2!181	atp6-2	181	61	1	CGC -> UGC	R -> C	TTAAACAAAAGTTTTTCCCT	C	GCATCTCGGTCACTTTTACT	0.999	No
atp6-2!188	atp6-2	188	63	2	UCG -> UUG	S -> L	AAAGTTTTTCCCTCGCATCT	C	GGTCACTTTTACTTTTTCGT	0.99	No
atp6-2!206	atp6-2	206	69	2	UCG -> UUG	S -> L	CTCGGTCACTTTTACTTTTT	C	GTTATTTCGTAATCCCCAGG	0.998	No
atp6-2!214	atp6-2	214	72	1	CGU -> UGU	R -> C	CTTTTACTTTTTCGTTATTT	C	GTAATCCCCAGGGTATGATA	0.999	No
atp6-2!221	atp6-2	221	74	2	CCC -> CUC	P -> L	TTTTTCGTTATTTCGTAATC	C	CCAGGGTATGATACCCTTTA	0.985	No
atp6-2!222	atp6-2	222	75	3	CCC -> CCU	P -> P	TTTTCGTTATTTCGTAATCC	C	CAGGGTATGATACCCTTTAG	0.973	No
atp6-2!415	atp6-2	415	139	1	CAU -> UAU	H -> Y	TACTCCTTGAGCTAATCTCT	C	ATTGTTTTCGTGCATTAAGC	0.999	No
atp6-2!437	atp6-2	437	146	2	UCA -> UUA	S -> L	TTGTTTTCGTGCATTAAGCT	C	AGGAATACGTTTATTTGCTA	1	No
atp6-2!479	atp6-2	479	160	2	UCA -> UUA	S -> L	TATGATGGCCGGTCATAGTT	C	AGTAAAGATTTTAAGTGGGT	1	No
atp6-2!608	atp6-2	608	203	2	UCA -> UUA	S -> L	GGAATTAGGTGTAGCTATAT	C	ACAAGCTCATGTTTCTACGA	0.998	No
atp6-2!616	atp6-2	616	206	1	CAU -> UAU	H -> Y	GTGTAGCTATATCACAAGCT	C	ATGTTTCTACGATCTCAATT	0.995	No
atp6-2!623	atp6-2	623	208	2	UCU -> UUU	S -> F	TATATCACAAGCTCATGTTT	C	TACGATCTCAATTTGTATTT	0.996	No
atp6-2!632	atp6-2	632	211	2	UCA -> UUA	S -> L	AGCTCATGTTTCTACGATCT	C	AATTTGTATTTACTTGAATG	1	No
atp6-2!659	atp6-2	659	220	2	ACA -> AUA	T -> I	TATTTACTTGAATGATGCTA	C	AAATCTCCATCAAAATGAGT	1	No
atp6-2!670	atp6-2	670	224	1	CAA -> UAA	Q -> *	ATGATGCTACAAATCTCCAT	C	AAAATGAGTAATTTCATAAT	0.99	No
atp6-2!68	atp6-2	68	23	2	UCA -> UUA	S -> L	GAAAAAGGGAGGGGGAAAGT	C	AGTGCCAAATGCATGGCAAT	0.998	No
atp8!123	atp8	123	42	3	CUC -> CUU	L -> L	CTTGGAATTAGCAGAATTCT	C	AAACTACGGAACCAACTGCT	0.953	No
atp8!200	atp8	200	67	2	UCG -> UUG	S -> L	TAAGAATTTGGAAGATATCT	C	GAGAAAAGGTTTTAGCACCG	0.999	No
atp8!443	atp8	443	148	2	CCA -> CUA	P -> L	CATAATGCTCACACATGTTC	C	ACACGGGCAAGGAAGCATAA	0.988	No
atp8!58	atp8	58	20	1	CUC -> UUC	L -> F	TCTTCTGGTTATGCCTTCTC	C	TCTTTACTTTTTATATTCTT	0.996	No
atp8_copy!123	atp8_copy	123	42	3	CUC -> CUU	L -> L	CTTGGAATTAGCAGAATTCT	C	AAACTACGGAACCAACTGCT	0.953	No
atp8_copy!200	atp8_copy	200	67	2	UCG -> UUG	S -> L	TAAGAATTTGGAAGATATCT	C	GAGAAAAGGTTTTAGCACCG	0.999	No
atp8_copy!443	atp8_copy	443	148	2	CCA -> CUA	P -> L	CATAATGCTCACACATGTTC	C	ACACGGGCAAGGAAGCATAA	0.988	No
atp8_copy!58	atp8_copy	58	20	1	CUC -> UUC	L -> F	TCTTCTGGTTATGCCTTCTC	C	TCTTTACTTTTTATATTCTT	0.996	No
atp9!134	atp9	134	45	2	UCA -> UUA	S -> L	TCCATCATTGGCTAAACAAT	C	ATTTGGTTATGCCATTTTGG	1	Yes
atp9!182	atp9	182	61	2	UCG -> UUG	S -> L	TCTCACCGAAGCTATTGCAT	C	GTTTGCCCCAATGATGGCCT	1	Yes
atp9!191	atp9	191	64	2	CCA -> CUA	P -> L	AGCTATTGCATCGTTTGCCC	C	AATGATGGCCTTTCTGATCT	1	Yes
atp9!20	atp9	20	7	2	UCA -> UUA	S -> L	CATGTTAGAAGGAGCTAAAT	C	AATAGGTGCCGGAGCTGCTA	1	Yes
atp9!205	atp9	205	69	1	CUG -> UUG	L -> L	TTGCCCCAATGATGGCCTTT	C	TGATCTCATTCGTTTTCCGA	0.993	Yes
atp9!212	atp9	212	71	2	UCA -> UUA	S -> L	AATGATGGCCTTTCTGATCT	C	ATTCGTTTTCCGATCGCATA	0.998	Yes
atp9!223	atp9	223	75	1	CGA -> UGA	R -> *	TTCTGATCTCATTCGTTTTC	C	GATCGCATAAAAAGTCAGAA	0.955	Yes
atp9!81	atp9	81	28	3	GUC -> GUU	V -> V	GCTATCGGTATTGGAAACGT	C	CTCAGTTCCTCGATTCATTC	0.989	Yes
atp9!82	atp9	82	28	1	CUC -> UUC	L -> F	CTATCGGTATTGGAAACGTC	C	TCAGTTCCTCGATTCATTCC	1	Yes
atp9!90	atp9	90	31	3	UCC -> UCU	S -> S	ATTGGAAACGTCCTCAGTTC	C	TCGATTCATTCCGTGGCGCG	0.99	Yes
atp9!92	atp9	92	31	2	UCG -> UUG	S -> L	TGGAAACGTCCTCAGTTCCT	C	GATTCATTCCGTGGCGCGAA	0.993	Yes
ccmB!128	ccmB	128	43	2	UCA -> UUA	S -> L	AGGTTTTGAAAAAGATTTTT	C	ATGTCATTCCCATTTAGGTT	0.985	No
ccmB!137	ccmB	137	46	2	UCC -> UUC	S -> F	AAAAGATTTTTCATGTCATT	C	CCATTTAGGTTCGATTCGGA	0.989	No
ccmB!149	ccmB	149	50	2	UCG -> UUG	S -> L	ATGTCATTCCCATTTAGGTT	C	GATTCGGATCCCTCTGTTGT	0.995	No
ccmB!154	ccmB	154	52	1	CGG -> UGG	R -> W	ATTCCCATTTAGGTTCGATT	C	GGATCCCTCTGTTGTTTCCC	0.998	No
ccmB!160	ccmB	160	54	1	CCU -> UCU	P -> S	ATTTAGGTTCGATTCGGATC	C	CTCTGTTGTTTCCCTTTCCT	0.913	No
ccmB!172	ccmB	172	58	1	CCC -> UCC	P -> S	TTCGGATCCCTCTGTTGTTT	C	CCTTTCCTCCCGAACCTTTT	0.989	No
ccmB!181	ccmB	181	61	1	CCC -> UCC	P -> S	CTCTGTTGTTTCCCTTTCCT	C	CCGAACCTTTTCCTCGAAAT	0.937	No
ccmB!194	ccmB	194	65	2	CCU -> CUU	P -> L	CTTTCCTCCCGAACCTTTTC	C	TCGAAATGATAAAGAATCTG	0.941	No
ccmB!28	ccmB	28	10	1	CAU -> UAU	H -> Y	GACTCTTTCTTGAACAATTT	C	ATAAGCAGATCTTCCCCTCC	0.92	No
ccmB!286	ccmB	286	96	1	CGG -> UGG	R -> W	TTCTACAATTGGTAGGTCAC	C	GGGTTATTCAAATAAGTCGT	0.999	No
ccmB!304	ccmB	304	102	1	CGU -> UGU	R -> C	ACCGGGTTATTCAAATAAGT	C	GTGTTTTCTGTGCTTTTCCC	0.905	No
ccmB!338	ccmB	338	113	2	CCG -> CUG	P -> L	TTTTCCCATGTTACAACTTC	C	GTACCAATTCGATCGATCCG	0.954	No
ccmB!367	ccmB	367	123	1	CGG -> UGG	R -> W	TCGATCGATCCGGAATGGAT	C	GGTTAAACATTCTATTAGGG	0.988	No
ccmB!379	ccmB	379	127	1	CUA -> UUA	L -> L	GAATGGATCGGTTAAACATT	C	TATTAGGGAGCCCGGTCTTG	0.938	No
ccmB!392	ccmB	392	131	2	CCG -> CUG	P -> L	AAACATTCTATTAGGGAGCC	C	GGTCTTGACTCTTCTGTGTG	1	No
ccmB!424	ccmB	424	142	1	CGU -> UGU	R -> C	TTCTGTGTGGTATTCATTCT	C	GTTCGGCTCTTGGAGTCACA	0.967	No
ccmB!428	ccmB	428	143	2	UCG -> UUG	S -> L	GTGTGGTATTCATTCTCGTT	C	GGCTCTTGGAGTCACATCCA	0.967	No
ccmB!43	ccmB	43	15	1	CCC -> UCC	P -> S	AATTTCATAAGCAGATCTTC	C	CCTCCACACCAATCACGAGT	0.984	No
ccmB!467	ccmB	467	156	2	UCG -> UUG	S -> L	CAGCAGTGGTTGGAACAGCT	C	GCAAAATCCAACCACTTCAC	0.975	No
ccmB!475	ccmB	475	159	1	CCA -> UCA	P -> S	GTTGGAACAGCTCGCAAAAT	C	CAACCACTTCACCTACTTTA	0.998	No
ccmB!476	ccmB	476	159	2	CCA -> CUA	P -> L	TTGGAACAGCTCGCAAAATC	C	AACCACTTCACCTACTTTAT	0.998	No
ccmB!485	ccmB	485	162	2	UCA -> UUA	S -> L	CTCGCAAAATCCAACCACTT	C	ACCTACTTTATTGCCCCCAA	0.993	No
ccmB!503	ccmB	503	168	2	CCA -> CUA	P -> L	TTCACCTACTTTATTGCCCC	C	AACCGTTTCCCGTACCTCTA	0.995	No
ccmB!551	ccmB	551	184	2	UCA -> UUA	S -> L	AGAAGGGTTTCATGTTCTTT	C	ATCGATTGGGTATTCCTCTC	0.997	No
ccmB!554	ccmB	554	185	2	UCG -> UUG	S -> L	AGGGTTTCATGTTCTTTCAT	C	GATTGGGTATTCCTCTCCTT	0.939	No
ccmB!566	ccmB	566	189	2	UCC -> UUC	S -> F	TCTTTCATCGATTGGGTATT	C	CTCTCCTTTTGTATCTCTTT	0.984	No
ccmB!569	ccmB	569	190	2	UCU -> UUU	S -> F	TTCATCGATTGGGTATTCCT	C	TCCTTTTGTATCTCTTTATC	0.972	No
ccmB!572	ccmB	572	191	2	CCU -> CUU	P -> L	ATCGATTGGGTATTCCTCTC	C	TTTTGTATCTCTTTATCCAA	0.976	No
ccmB!596	ccmB	596	199	2	UCG -> UUG	S -> L	TGTATCTCTTTATCCAATTT	C	GGTCTCGATTAGTTCACAAG	0.974	No
ccmB!611	ccmB	611	204	2	UCA -> UUA	S -> L	AATTTCGGTCTCGATTAGTT	C	ACAAGATTGAATGGCCAAGT	0.986	No
ccmB!80	ccmB	80	27	2	UCG -> UUG	S -> L	GAGTTTTTTTTTATTCCTCT	C	GTATATCGTCGTCACGCCCT	0.967	No
ccmB!87	ccmB	87	30	3	AUC -> AUU	I -> I	TTTTTATTCCTCTCGTATAT	C	GTCGTCACGCCCTTAATGAT	0.982	No
ccmC!103	ccmC	103	35	1	CAU -> UAU	H -> Y	TCTTAACAGCGATGGCTATT	C	ATTTAAGTCTTCGGGTAGCA	0.999	Yes
ccmC!115	ccmC	115	39	1	CGG -> UGG	R -> W	TGGCTATTCATTTAAGTCTT	C	GGGTAGCACCACCAGATCTT	0.989	Yes
ccmC!133	ccmC	133	45	1	CUU -> UUU	L -> F	TTCGGGTAGCACCACCAGAT	C	TTCAACAAGGTGGAAATTCT	0.957	Yes
ccmC!161	ccmC	161	54	2	UCG -> UUG	S -> L	AGGTGGAAATTCTCGTATTT	C	GTATGTACATGTTCCTGCGG	0.999	Yes
ccmC!179	ccmC	179	60	2	GCG -> GUG	A -> V	TTCGTATGTACATGTTCCTG	C	GGCTCGGATGAGTATAGTTA	0.994	Yes
ccmC!184	ccmC	184	62	1	CGG -> UGG	R -> W	ATGTACATGTTCCTGCGGCT	C	GGATGAGTATAGTTATTTAT	0.988	Yes
ccmC!227	ccmC	227	76	2	UCC -> UUC	S -> F	CGCGACAGCTATAAACAGTT	C	CTTGTTCCCATTAACAAAAC	0.935	Yes
ccmC!236	ccmC	236	79	2	CCA -> CUA	P -> L	TATAAACAGTTCCTTGTTCC	C	ATTAACAAAACATCCCCTTT	0.977	Yes
ccmC!281	ccmC	281	94	2	ACA -> AUA	T -> I	TCGCTCTTCCGGAACCGGTA	C	AGAAATTGGTGCTTTTTCTA	0.903	No
ccmC!299	ccmC	299	100	2	UCU -> UUU	S -> F	TACAGAAATTGGTGCTTTTT	C	TACTTTGTTTACGTTAGTGA	0.973	No
ccmC!331	ccmC	331	111	1	CGG -> UGG	R -> W	CGTTAGTGACTGGGGGGTTT	C	GGGGAAGGCCTATGTGGGGT	0.994	Yes
ccmC!358	ccmC	358	120	1	CGG -> UGG	R -> W	GGCCTATGTGGGGTACCTTT	C	GGGTGTGGGATGCTCGTTTA	0.999	Yes
ccmC!399	ccmC	399	134	3	UUC -> UUU	F -> F	ACTTCTGTATTCATCTTGTT	C	CTTATTTACCTGGGTGCACT	0.99	Yes
ccmC!400	ccmC	400	134	1	CUU -> UUU	L -> F	CTTCTGTATTCATCTTGTTC	C	TTATTTACCTGGGTGCACTG	0.998	Yes
ccmC!421	ccmC	421	141	1	CGU -> UGU	R -> C	TTATTTACCTGGGTGCACTG	C	GTTTTCAAAAGCTTCCTGTC	0.999	Yes
ccmC!436	ccmC	436	146	1	CCU -> UCU	P -> S	CACTGCGTTTTCAAAAGCTT	C	CTGTCGAACCGGCTCCTATT	0.998	Yes
ccmC!446	ccmC	446	149	2	CCG -> CUG	P -> L	TCAAAAGCTTCCTGTCGAAC	C	GGCTCCTATTTCAATCCGTG	0.999	Yes
ccmC!451	ccmC	451	151	1	CCU -> UCU	P -> S	AGCTTCCTGTCGAACCGGCT	C	CTATTTCAATCCGTGCTGGA	0.999	Yes
ccmC!458	ccmC	458	153	2	UCA -> UUA	S -> L	TGTCGAACCGGCTCCTATTT	C	AATCCGTGCTGGACCGATCG	0.979	Yes
ccmC!463	ccmC	463	155	1	CGU -> UGU	R -> C	AACCGGCTCCTATTTCAATC	C	GTGCTGGACCGATCGATATA	0.999	Yes
ccmC!467	ccmC	467	156	2	GCU -> GUU	A -> V	GGCTCCTATTTCAATCCGTG	C	TGGACCGATCGATATACCAA	0.992	Yes
ccmC!473	ccmC	473	158	2	CCG -> CUG	P -> L	TATTTCAATCCGTGCTGGAC	C	GATCGATATACCAATAATAA	0.998	Yes
ccmC!497	ccmC	497	166	2	UCU -> UUU	S -> F	CGATATACCAATAATAAAGT	C	TCCAGTCAACTGGTGGAATA	0.999	Yes
ccmC!499	ccmC	499	167	1	CCA -> UCA	P -> S	ATATACCAATAATAAAGTCT	C	CAGTCAACTGGTGGAATACA	0.999	Yes
ccmC!521	ccmC	521	174	2	UCG -> UUG	S -> L	AGTCAACTGGTGGAATACAT	C	GCATCAACCTGGGAGCATTA	0.999	Yes
ccmC!548	ccmC	548	183	2	UCU -> UUU	S -> F	ACCTGGGAGCATTAGCCGAT	C	TGGTACATCAATACATGTTC	0.994	No
ccmC!568	ccmC	568	190	1	CCU -> UCU	P -> S	CTGGTACATCAATACATGTT	C	CTATGCCCATTCCAATCTTG	0.999	Yes
ccmC!575	ccmC	575	192	2	CCC -> CUC	P -> L	ATCAATACATGTTCCTATGC	C	CATTCCAATCTTGTCTAACT	0.998	No
ccmC!608	ccmC	608	203	2	CCC -> CUC	P -> L	GTCTAACTTTGCTAACTTCC	C	CTTCTCTACCCGTATCTTGT	0.999	Yes
ccmC!614	ccmC	614	205	2	UCU -> UUU	S -> F	CTTTGCTAACTTCCCCTTCT	C	TACCCGTATCTTGTTCGTTC	0.997	Yes
ccmC!619	ccmC	619	207	1	CGU -> UGU	R -> C	CTAACTTCCCCTTCTCTACC	C	GTATCTTGTTCGTTCTGGAA	0.979	Yes
ccmC!650	ccmC	650	217	2	CCU -> CUU	P -> L	CGTTCTGGAAACACGTCTTC	C	TATTCCATCTTTTCCCGAAT	0.982	Yes
ccmC!656	ccmC	656	219	2	CCA -> CUA	P -> L	GGAAACACGTCTTCCTATTC	C	ATCTTTTCCCGAATCTCCCT	0.989	Yes
ccmC!665	ccmC	665	222	2	CCC -> CUC	P -> L	TCTTCCTATTCCATCTTTTC	C	CGAATCTCCCTTAACGGAAG	0.993	Yes
ccmC!673	ccmC	673	225	1	CCC -> UCC	P -> S	TTCCATCTTTTCCCGAATCT	C	CCTTAACGGAAGAAATAGAA	0.987	Yes
ccmC!76	ccmC	76	26	1	CGG -> UGG	R -> W	CGCAAATTCTCATTGGATCT	C	GGTTGTTCTTAACAGCGATG	1	No
ccmFC!103	ccmFC	103	35	1	CCC -> UCC	P -> S	GGTTCGTCAGTAGAGATGTT	C	CCACAGGTGCCTCTTCTTCC	0.998	Yes
ccmFC!1089	ccmFC	1089	364	3	UCC -> UCU	S -> S	GAAAGAAGATACTTTTTTTC	C	ATTCGAGAAACGAGGAGCAC	0.961	No
ccmFC!1136	ccmFC	1136	379	2	CCA -> CUA	P -> L	AGTGGCTATACATACAAATC	C	ATTTACGGATCTATATGCTC	0.997	No
ccmFC!1156	ccmFC	1156	386	1	CCG -> UCG	P -> S	CATTTACGGATCTATATGCT	C	CGATTGGAACTGGAAGTTCC	0.995	Yes
ccmFC!1157	ccmFC	1157	386	2	CCG -> CUG	P -> L	ATTTACGGATCTATATGCTC	C	GATTGGAACTGGAAGTTCCA	0.998	Yes
ccmFC!119	ccmFC	119	40	2	UCU -> UUU	S -> F	TGTTCCCACAGGTGCCTCTT	C	TTCCAATGGTACTATAATTC	0.949	Yes
ccmFC!122	ccmFC	122	41	2	UCC -> UUC	S -> F	TCCCACAGGTGCCTCTTCTT	C	CAATGGTACTATAATTCCTA	0.998	Yes
ccmFC!1231	ccmFC	1231	411	1	CGG -> UGG	R -> W	TGCCTTTTATTTTTAGTATT	C	GGATAGGATTTCTGTTGGCT	0.989	No
ccmFC!1256	ccmFC	1256	419	2	UCG -> UUG	S -> L	AGGATTTCTGTTGGCTTCAT	C	GGGAGGCTCGCGTAGTTTGT	0.986	Yes
ccmFC!1312	ccmFC	1312	438	1	CGA -> UGA	R -> *	AGGATAAGTTGCATTGGAAT	C	GAGAAAGTTTCGTTCATAAT	0.998	Yes
ccmFC!146	ccmFC	146	49	2	CCU -> CUU	P -> L	TGGTACTATAATTCCTATTC	C	TATCCCTTTATTCCCTTTTT	0.995	Yes
ccmFC!151	ccmFC	151	51	1	CCU -> UCU	P -> S	CTATAATTCCTATTCCTATC	C	CTTTATTCCCTTTTTTGGTC	0.999	Yes
ccmFC!301	ccmFC	301	101	1	CGU -> UGU	R -> C	CCGCTAGAAATGCTTTATTT	C	GTTTCGTTCCCGTTCTTCAT	0.937	Yes
ccmFC!38	ccmFC	38	13	2	UCC -> UUC	S -> F	CTTCTTCTTTTTCATTACTT	C	CATGGTCGTGCCCCGTGGCA	0.995	Yes
ccmFC!397	ccmFC	397	133	1	CGU -> UGU	R -> C	TGCTCAGTTTACAATTCTTT	C	GTACTCTCTTCTCTTTACCA	0.998	Yes
ccmFC!50	ccmFC	50	17	2	CCC -> CUC	P -> L	CATTACTTCCATGGTCGTGC	C	CCGTGGCACGGCAGCACCCG	1	Yes
ccmFC!52	ccmFC	52	18	1	CGU -> UGU	R -> C	TTACTTCCATGGTCGTGCCC	C	GTGGCACGGCAGCACCCGTA	0.962	Yes
ccmFC!799	ccmFC	799	267	1	CCC -> UCC	P -> S	CTCAACGATTGCCTTTGGGT	C	CCGAACTCCATATGGGGAAG	1	No
ccmFC!866	ccmFC	866	289	2	UCU -> UUU	S -> F	TCATTTACATGGACCCACTT	C	TCATTCCATTTGTGGGAATT	0.997	No
ccmFN!121	ccmFN	121	41	1	CCU -> UCU	P -> S	CATTTTGGTGCATTCTTCTT	C	CTTTCCTTGGTCTTTCGTTC	0.995	No
ccmFN!1258	ccmFN	1258	420	1	CGG -> UGG	R -> W	GAATTTGGATCTTGACATGT	C	GGTTGTTTTTAACCGTAGGC	0.994	No
ccmFN!1283	ccmFN	1283	428	2	UCG -> UUG	S -> L	GTTTTTAACCGTAGGCATCT	C	GCCAGGAAGTTGGTGGGCTC	0.998	No
ccmFN!1286	ccmFN	1286	429	2	CCA -> CUA	P -> L	TTTAACCGTAGGCATCTCGC	C	AGGAAGTTGGTGGGCTCATC	0.999	No
ccmFN!1303	ccmFN	1303	435	1	CAU -> UAU	H -> Y	CGCCAGGAAGTTGGTGGGCT	C	ATCATGAATTAGGTCGGGGT	0.999	No
ccmFN!1318	ccmFN	1318	440	1	CGG -> UGG	R -> W	GGGCTCATCATGAATTAGGT	C	GGGGTGGCTGGTGGTTTCGG	0.999	No
ccmFN!1336	ccmFN	1336	446	1	CGG -> UGG	R -> W	GTCGGGGTGGCTGGTGGTTT	C	GGGATCCCGTAGAAAATGCG	0.999	No
ccmFN!1369	ccmFN	1369	457	1	CGG -> UGG	R -> W	AAAATGCGTCTTTTATGCCT	C	GGGTATTAGCCACAGCTCGT	0.998	No
ccmFN!137	ccmFN	137	46	2	UCG -> UUG	S -> L	TCTTCCTTTCCTTGGTCTTT	C	GTTCCGTCATATTCCAAATA	0.967	No
ccmFN!1387	ccmFN	1387	463	1	CGU -> UGU	R -> C	CTCGGGTATTAGCCACAGCT	C	GTATTCATTCAGTAATTCTA	0.996	No
ccmFN!142	ccmFN	142	48	1	CGU -> UGU	R -> C	CTTTCCTTGGTCTTTCGTTC	C	GTCATATTCCAAATAACTTA	0.96	No
ccmFN!1430	ccmFN	1430	477	2	UCG -> UUG	S -> L	CCTTCTTCATTATTGGACCT	C	GCTTCTGAATATTTTGACTC	0.941	No
ccmFN!1450	ccmFN	1450	484	1	CUU -> UUU	L -> F	CGCTTCTGAATATTTTGACT	C	TTCCATGCTGTGTCTCAGGA	0.95	No
ccmFN!1454	ccmFN	1454	485	2	CCA -> CUA	P -> L	TCTGAATATTTTGACTCTTC	C	ATGCTGTGTCTCAGGAACCT	0.959	No
ccmFN!1466	ccmFN	1466	489	2	UCA -> UUA	S -> L	GACTCTTCCATGCTGTGTCT	C	AGGAACCTTTTCAATACGGT	1	No
ccmFN!1501	ccmFN	1501	501	1	CCC -> UCC	P -> S	TACGGTCCGGATTGCTAGCT	C	CCGTTCATAGTTCTGCTACA	0.999	No
ccmFN!151	ccmFN	151	51	1	CCA -> UCA	P -> S	GTCTTTCGTTCCGTCATATT	C	CAAATAACTTATCTAATTAC	0.993	No
ccmFN!1514	ccmFN	1514	505	2	UCU -> UUU	S -> F	GCTAGCTCCCGTTCATAGTT	C	TGCTACAGACGATACACGAG	1	No
ccmFN!1549	ccmFN	1549	517	1	CGG -> UGG	R -> W	CACGAGGAAGATTTTTATGG	C	GGTTCTTCCTTCTAATTACA	0.962	No
ccmFN!248	ccmFN	248	83	2	UCA -> UUA	S -> L	TCATGAGGGTAGTATTTTAT	C	ATGGTGTTGGATCCCAAGTT	0.998	No
ccmFN!263	ccmFN	263	88	2	CCA -> CUA	P -> L	TTTATCATGGTGTTGGATCC	C	AAGTTTTTATGGATTCCTTT	0.999	No
ccmFN!372	ccmFN	372	125	3	UUC -> UUU	F -> F	TTTTCCTTTGTCTCGAACTT	C	GTGAAGAACTCCATTCTATC	0.996	No
ccmFN!38	ccmFN	38	13	2	CCG -> CUG	P -> L	TTCTCATTATTCGTTATTTC	C	GGGTCTTTTCGTTGCATTCA	0.996	No
ccmFN!698	ccmFN	698	233	2	CCU -> CUU	P -> L	CATTGCTTTGTTTTTCTCTC	C	TTTCCTATCAGCGAGTTCCG	0.999	No
ccmFN!707	ccmFN	707	236	2	UCA -> UUA	S -> L	GTTTTTCTCTCCTTTCCTAT	C	AGCGAGTTCCGATCCTTTTG	0.991	No
ccmFN!745	ccmFN	745	249	1	CGU -> UGU	R -> C	TTGTTCGAAATTTCTTCGTT	C	GTACCGAACCGCTTGCAGAA	0.998	No
ccmFN!767	ccmFN	767	256	2	UCA -> UUA	S -> L	TACCGAACCGCTTGCAGAAT	C	AAATCCTGTTCCACAAGATC	0.981	No
ccmFN!779	ccmFN	779	260	2	CCA -> CUA	P -> L	TGCAGAATCAAATCCTGTTC	C	ACAAGATCCTATATCAGCTA	0.999	No
ccmFN!794	ccmFN	794	265	2	UCA -> UUA	S -> L	TGTTCCACAAGATCCTATAT	C	AGCTATACATCCTCCTTGCA	0.991	No
ccmFN!943	ccmFN	943	315	1	CGC -> UGC	R -> C	AAAAGAATGGAACGCTGCTT	C	GCTCTGCTGGATGCGTCGGA	0.993	No
ccmFN!98	ccmFN	98	33	2	CCU -> CUU	P -> L	ACCAGCGTTTGGTGCAGCAC	C	TGCATTTTGGTGCATTCTTC	1	No
cob!1081	cob	1081	361	1	CCU -> UCU	P -> S	TTGTTACTATTGGACAAATT	C	CTTCTTTCTTTTTCTTCTTG	0.993	No
cob!1124	cob	1124	375	2	CCG -> CUG	P -> L	CTTTGCCATAACGCCCATTC	C	GGGACGAGTTGGAAGAGGAA	0.993	No
cob!178	cob	178	60	1	CAC -> UAC	H -> Y	GCGTTTTTTTAGCTATGCAT	C	ACACACCTCATGTGGATCTA	0.999	No
cob!286	cob	286	96	1	CUC -> UUC	L -> F	CTAATGGGGCAAGTATGTTT	C	TCATTGTGGTTCACCTTCAT	0.999	No
cob!298	cob	298	100	1	CAC -> UAC	H -> Y	GTATGTTTCTCATTGTGGTT	C	ACCTTCATATTTTTCGTGGT	0.999	No
cob!358	cob	358	120	1	CGG -> UGG	R -> W	GCAGTCCTAGGGAATTTGTT	C	GGTGTCTCGGAGTTGTCATA	1	No
cob!419	cob	419	140	2	CCA -> CUA	P -> L	AGCTTTTATAGGATACGTAC	C	ACCTTGGGGTCAGATGAGCT	1	No
cob!564	cob	564	189	3	CUC -> CUU	L -> L	TTAAATCGTTTTTTTAGTCT	C	CATCATTTACTCCCCCTTAT	0.999	No
cob!568	cob	568	190	1	CAU -> UAU	H -> Y	ATCGTTTTTTTAGTCTCCAT	C	ATTTACTCCCCCTTATTTTA	0.993	No
cob!580	cob	580	194	1	CUU -> UUU	L -> F	GTCTCCATCATTTACTCCCC	C	TTATTTTAGCAGGCGCCAGT	0.989	No
cob!680	cob	680	227	2	UCU -> UUU	S -> F	TGAGATGGATAAAATTGCTT	C	TTACCCTTATTTTTATGTAA	1	No
cob!725	cob	725	242	2	UCU -> UUU	S -> F	TCTTGTAGGTTGGGTAGCTT	C	TGCTATCTTTTTTTCCATTT	0.998	No
cob!808	cob	808	270	1	CCC -> UCC	P -> S	ATATACCTGCTAATCCGATG	C	CCACCCCGCCTCATATTGTG	1	No
cob!853	cob	853	285	1	CAU -> UAU	H -> Y	AATGGTATTTCCTACCGATC	C	ATGCCATTCTTCGCAGTATA	0.998	No
cob!908	cob	908	303	2	CCA -> CUA	P -> L	AGGTGTAGCCGCAATAGCAC	C	AGTTTTTATATCTCTCTTGG	0.993	No
cob!982	cob	982	328	1	CAC -> UAC	H -> Y	GTTCAAGTTTTCGACCGATT	C	ACCAAGGAATATTTTGGTTG	0.986	No
cox1!1402	cox1	1402	468	1	CGU -> UGU	R -> C	ATATATCCGTAGTTGGGATT	C	GTCGTTTCTTCGTAGTTGTC	0.999	Yes
cox1!1405	cox1	1405	469	1	CGU -> UGU	R -> C	TATCCGTAGTTGGGATTCGT	C	GTTTCTTCGTAGTTGTCGCA	0.999	Yes
cox1!1433	cox1	1433	478	2	UCA -> UUA	S -> L	CGTAGTTGTCGCAATCACTT	C	AAGCAGTGGAAAGAACAAAA	0.992	Yes
cox1!1489	cox1	1489	497	1	CCA -> UCA	P -> S	CTTGGGCTGTTGAACAGAAT	C	CAACCACACTAGAATGGTTG	0.998	Yes
cox1!15	cox1	15	6	3	GUC -> GUU	V -> V	AAAAAAATGACAAATCTGGT	C	CGATGGCTCTTCTCCACTAA	0.998	Yes
cox2!14	cox2	14	5	2	UCA -> UUA	S -> L	AATTCCAATGATTCTTCGTT	C	ATTAGAATGTCGATTCCTCA	0.952	No
cox2!167	cox2	167	56	2	UCA -> UUA	S -> L	TCTGATTTTGGTTTTCGTAT	C	ACGGATGTTGGTTCGCGCTT	0.984	No
cox2!169	cox2	169	57	1	CGG -> UGG	R -> W	TGATTTTGGTTTTCGTATCA	C	GGATGTTGGTTCGCGCTTTA	0.997	No
cox2!259	cox2	259	87	1	CGG -> UGG	R -> W	GAACTACTATCGAAATTATT	C	GGACCATTTTTCCTAGTGTC	0.975	No
cox2!284	cox2	284	95	2	CCA -> CUA	P -> L	CATTTTTCCTAGTGTCATTC	C	ATTGTTCATTGCTATACCAT	0.996	No
cox2!385	cox2	385	129	1	CGG -> UGG	R -> W	CTATTGGACATCAATGGTAT	C	GGACTTATGAGTATTCGGAC	0.999	No
cox2!449	cox2	449	150	2	ACG -> AUG	T -> M	ACTCACTTTTGACAGTTATA	C	GATTCCAGAAGATGATCCAG	0.999	No
cox2!467	cox2	467	156	2	CCA -> CUA	P -> L	TACGATTCCAGAAGATGATC	C	AGAATTGGGTCAATCACGTT	1	No
cox2!482	cox2	482	161	2	UCA -> UUA	S -> L	TGATCCAGAATTGGGTCAAT	C	ACGTTTATTAGAAGTTGACA	0.999	No
cox2!550	cox2	550	184	1	CCC -> UCC	P -> S	ATCTACGTATGATTGTAACA	C	CCGCTGATGTACCTCATAGT	1	No
cox2!563	cox2	563	188	2	CCU -> CUU	P -> L	TGTAACACCCGCTGATGTAC	C	TCATAGTTGGGCTGTACCTT	0.992	No
cox2!587	cox2	587	196	2	UCA -> UUA	S -> L	TAGTTGGGCTGTACCTTCCT	C	AGGTGTCAAATGTGATGCTG	1	No
cox2!620	cox2	620	207	2	UCA -> UUA	S -> L	TGATGCTGTACCTGGTCGTT	C	AAATCTTACCTCCATCTCGG	0.997	No
cox2!638	cox2	638	213	2	UCG -> UUG	S -> L	TTCAAATCTTACCTCCATCT	C	GGTACAACGAGAAGGAGTTT	0.995	No
cox2!682	cox2	682	228	1	CGU -> UGU	R -> C	ATGGTCAGTGCAGTGAGATT	C	GTGGAACTAATCATGCCTTT	0.999	No
cox2!704	cox2	704	235	2	ACG -> AUG	T -> M	TGGAACTAATCATGCCTTTA	C	GCCTATCGTCGTAGAAGCAG	0.994	No
cox2!77	cox2	77	26	2	UCU -> UUU	S -> F	GGAACCATGGCAATTAGGAT	C	TCAAGACGCAGCAACACCTA	1	No
cox3!245	cox3	245	82	2	CCU -> CUU	P -> L	AAAAGCAGTACAATTAGGAC	C	TCGATATGGTTCTATTCTCT	0.997	Yes
cox3!257	cox3	257	86	2	UCU -> UUU	S -> F	ATTAGGACCTCGATATGGTT	C	TATTCTCTTCATAGTCTCGG	0.993	Yes
cox3!289	cox3	289	97	1	CUU -> UUU	L -> F	TAGTCTCGGAGGTTATGTTC	C	TTTTTGCTTTTTTTTGGGCT	0.999	Yes
cox3!311	cox3	311	104	2	UCU -> UUU	S -> F	TTTTGCTTTTTTTTGGGCTT	C	TTCTCATTCTTCTTTGGCAC	0.999	Yes
cox3!314	cox3	314	105	2	UCU -> UUU	S -> F	TGCTTTTTTTTGGGCTTCTT	C	TCATTCTTCTTTGGCACCTA	0.999	Yes
cox3!413	cox3	413	138	2	CCU -> CUU	P -> L	AATCCCTCTTCTTAATACCC	C	TATTCTCCCTTCATCCGGAG	0.991	Yes
cox3!422	cox3	422	141	2	CCU -> CUU	P -> L	TCTTAATACCCCTATTCTCC	C	TTCATCCGGAGCTGCCGTAA	0.993	Yes
cox3!512	cox3	512	171	2	UCA -> UUA	S -> L	CGCTTTAGTAGCAACCGTTT	C	ACTGGCTCTAGTATCCACAG	1	Yes
cox3!527	cox3	527	176	2	UCC -> UUC	S -> F	CGTTTCACTGGCTCTAGTAT	C	CACAGGCTTTCAAGGAATGG	1	Yes
cox3!566	cox3	566	189	2	UCC -> UUC	S -> F	GGAATATTACCAAGCACCCT	C	CACTATTTCGGATAGTATTT	1	Yes
cox3!754	cox3	754	252	1	CGG -> UGG	R -> W	GGCATTTTGTAGACGTGGTT	C	GGTTATTCCCATTTGTCTCT	1	Yes
cox3!764	cox3	764	255	2	CCA -> CUA	P -> L	AGACGTGGTTCGGTTATTCC	C	ATTTGTCTCTATCTATTGGT	1	Yes
matR!1070	matR	1070	357	2	CCC -> CUC	P -> L	ACGGAGTACGGTAGAATTCC	C	CGGTACGGTCATTCGGGAAG	0.999	No
matR!1685	matR	1685	562	2	UCC -> UUC	S -> F	CAGAGACATAGTAAATTGGT	C	CGCGGGCATCGCGATAAGTC	0.989	No
matR!1706	matR	1706	569	2	CCU -> CUU	P -> L	CGCGGGCATCGCGATAAGTC	C	TCTGTCCTACTACAGGTGCT	1	No
matR!1740	matR	1740	581	3	UAC -> UAU	Y -> Y	AGGTGCTGCGACAACCTTTA	C	CAAGTCCGAACGATTGTCAA	0.978	No
matR!1832	matR	1832	611	2	CCA -> CUA	P -> L	TTCGGCGCGGAATATAATCC	C	AAAGTACCCCAAAGACTCAA	0.996	No
matR!1840	matR	1840	614	1	CCC -> UCC	P -> S	GGAATATAATCCCAAAGTAC	C	CCAAAGACTCAAATATAGTC	1	No
matR!1850	matR	1850	617	2	UCA -> UUA	S -> L	CCCAAAGTACCCCAAAGACT	C	AAATATAGTCAATCAAGAAG	0.998	No
matR!235	matR	235	79	1	CCC -> UCC	P -> S	ACGATTCCAAGTTCTTTTAC	C	CCACTCAGAAACAGTTTTCC	0.977	No
matR!26	matR	26	9	2	CCC -> CUC	P -> L	AGAGGCGATCAGAATGGTAC	C	CGAATCCATTTACGATCCCG	1	No
matR!32	matR	32	11	2	UCC -> UUC	S -> F	GATCAGAATGGTACCCGAAT	C	CATTTACGATCCCGAGTTTC	0.908	No
matR!326	matR	326	109	2	CCA -> CUA	P -> L	TGTACTACTATCGGCCCTAC	C	AGGCAATATCTACCTACACA	0.986	No
mttB!118	mttB	118	40	1	CGU -> UGU	R -> C	TTGGTTTGACATGGTTTACG	C	GTTACTGGTTCCCGGAAGAG	0.999	No
mttB!130	mttB	130	44	1	CCG -> UCG	P -> S	GGTTTACGCGTTACTGGTTC	C	CGGAAGAGTCAATTTCTCCA	0.999	No
mttB!140	mttB	140	47	2	UCA -> UUA	S -> L	TTACTGGTTCCCGGAAGAGT	C	AATTTCTCCATTAGCTAAAC	0.998	No
mttB!149	mttB	149	50	2	CCA -> CUA	P -> L	CCCGGAAGAGTCAATTTCTC	C	ATTAGCTAAACCCTTTCTTA	0.92	No
mttB!196	mttB	196	66	1	CGU -> UGU	R -> C	CTTTGGACTCGTATTTTGTT	C	GTACACAATCAACGGAGGCC	0.998	No
mttB!206	mttB	206	69	2	UCA -> UUA	S -> L	GTATTTTGTTCGTACACAAT	C	AACGGAGGCCCCCCCGACAT	1	No
mttB!218	mttB	218	73	2	CCC -> CUC	P -> L	TACACAATCAACGGAGGCCC	C	CCCGACATATGTTGCAACGT	0.997	No
mttB!220	mttB	220	74	1	CCG -> UCG	P -> S	CACAATCAACGGAGGCCCCC	C	CGACATATGTTGCAACGTCT	0.999	No
mttB!280	mttB	280	94	1	CAU -> UAU	H -> Y	TCGTCTTTCCCTTAATAAGT	C	ATCAAATTTGGTGCTTTTCG	0.989	No
mttB!299	mttB	299	100	2	UCG -> UUG	S -> L	TCATCAAATTTGGTGCTTTT	C	GATCCCCAGTTGCTATGGGG	0.997	No
mttB!346	mttB	346	116	1	CUC -> UUC	L -> F	GGCAGAAATACAATAGATTC	C	TCCATTTAAGTGGTTCTCGC	0.983	No
mttB!349	mttB	349	117	1	CAU -> UAU	H -> Y	AGAAATACAATAGATTCCTC	C	ATTTAAGTGGTTCTCGCTTC	0.977	No
mttB!362	mttB	362	121	2	UCU -> UUU	S -> F	ATTCCTCCATTTAAGTGGTT	C	TCGCTTCTCCTTGTTCCTGT	0.933	No
mttB!364	mttB	364	122	1	CGC -> UGC	R -> C	TCCTCCATTTAAGTGGTTCT	C	GCTTCTCCTTGTTCCTGTTC	0.999	No
mttB!391	mttB	391	131	1	CCU -> UCU	P -> S	CCTTGTTCCTGTTCCTAACT	C	CTCCCCGGGTAGTTCCCAAT	0.948	No
mttB!392	mttB	392	131	2	CCU -> CUU	P -> L	CTTGTTCCTGTTCCTAACTC	C	TCCCCGGGTAGTTCCCAATG	0.998	No
mttB!394	mttB	394	132	1	CCC -> UCC	P -> S	TGTTCCTGTTCCTAACTCCT	C	CCCGGGTAGTTCCCAATGTT	0.99	No
mttB!397	mttB	397	133	1	CGG -> UGG	R -> W	TCCTGTTCCTAACTCCTCCC	C	GGGTAGTTCCCAATGTTTGG	0.995	No
mttB!425	mttB	425	142	2	CCA -> CUA	P -> L	TCCCAATGTTTGGCACTTTC	C	ATACTTCGTGGGTGCAACAT	0.999	No
mttB!43	mttB	43	15	1	CCG -> UCG	P -> S	TCATTGAATGGAATTTCGCA	C	CGGAAACTTTTCTAGGAGAA	0.989	No
mttB!44	mttB	44	15	2	CCG -> CUG	P -> L	CATTGAATGGAATTTCGCAC	C	GGAAACTTTTCTAGGAGAAG	0.914	Yes
mttB!523	mttB	523	175	1	CCA -> UCA	P -> S	CTGTTCGTATTTTGTTCATT	C	CATCGGTATGCTCCCAGGTA	0.998	No
mttB!566	mttB	566	189	2	CCA -> CUA	P -> L	TGTAATTGTGATCTGTTTGC	C	AGAACCAAGGGGTCTTTCTG	0.999	No
mttB!572	mttB	572	191	2	CCA -> CUA	P -> L	TGTGATCTGTTTGCCAGAAC	C	AAGGGGTCTTTCTGTGGAAA	0.998	No
mttB!628	mttB	628	210	1	CCG -> UCG	P -> S	GTCGTTTTTTGATGGTTTTT	C	CGCTTATCACAGCAGCTCTT	0.992	Yes
mttB!678	mttB	678	227	3	AUC -> AUU	I -> I	CCGGATATCTGGTGCCAAAT	C	GTCGCCCCTTTCCTTATATA	0.962	Yes
mttB!691	mttB	691	231	1	CUU -> UUU	L -> F	GCCAAATCGTCGCCCCTTTC	C	TTATATATTCGATAATCGAG	0.952	Yes
mttB!77	mttB	77	26	2	UCC -> UUC	S -> F	AGGAGAAGTTCGAATCCGTT	C	CGTTCGGATATTGATCGGTC	0.946	Yes
mttB!82	mttB	82	28	1	CGG -> UGG	R -> W	AAGTTCGAATCCGTTCCGTT	C	GGATATTGATCGGTCTTGGT	0.987	No
nad1!2	nad1	2	1	2	ACG -> AUG	T -> M	AGTGAATAGAAAATCGAAAA	C	GTACATAGCAGTTCCAGCGG	0.975	No
nad1!215	nad1	215	72	2	UCC -> UUC	S -> F	ACCAAGTAGTGCTAATTTCT	C	CCTTTTTAGAATGGCTCCAG	1	No
nad1!307	nad1	307	103	1	CCG -> UCG	P -> S	ATGGTATGGTATTGTCAGAT	C	CGAACATAGGGCTACTTTAT	0.995	No
nad1!308	nad1	308	103	2	CCG -> CUG	P -> L	TGGTATGGTATTGTCAGATC	C	GAACATAGGGCTACTTTATT	1	No
nad1!436	nad1	436	146	1	CCU -> UCU	P -> S	GATCTGCAGCTCAAATGGTC	C	CTTATGAAGTCTCTATTGGT	0.998	No
nad1!490	nad1	490	164	1	CCC -> UCC	P -> S	CTGTACTAATATGTGTAGGT	C	CCTGTAATTCGAGTGAGATT	1	No
nad1!492	nad1	492	165	3	CCC -> CCU	P -> P	GTACTAATATGTGTAGGTCC	C	TGTAATTCGAGTGAGATTGT	0.987	No
nad1!500	nad1	500	167	2	UCG -> UUG	S -> L	ATGTGTAGGTCCCTGTAATT	C	GAGTGAGATTGTCATGGCGC	1	No
nad1!536	nad1	536	179	2	UCC -> UUC	S -> F	GGCGCAAAAGCAGATATGGT	C	CGGTATTCCCTTGTTCCCCG	0.997	No
nad1!537	nad1	537	180	3	UCC -> UCU	S -> S	GCGCAAAAGCAGATATGGTC	C	GGTATTCCCTTGTTCCCCGT	0.988	No
nad1!555	nad1	555	186	3	CCC -> CCU	P -> P	TCCGGTATTCCCTTGTTCCC	C	GTATTGGTTATGTTCCTTAT	0.997	No
nad1!571	nad1	571	191	1	CUU -> UUU	L -> F	TCCCCGTATTGGTTATGTTC	C	TTATTCCTCGTCTAGCAGAA	0.989	No
nad1!577	nad1	577	193	1	CCU -> UCU	P -> S	TATTGGTTATGTTCCTTATT	C	CTCGTCTAGCAGAAACTAAT	0.999	No
nad1!580	nad1	580	194	1	CGU -> UGU	R -> C	TGGTTATGTTCCTTATTCCT	C	GTCTAGCAGAAACTAATCGA	1	No
nad1!608	nad1	608	203	2	UCU -> UUU	S -> F	AGAAACTAATCGAGCTCCGT	C	TGATCTCCCAGAAGCGGAAG	1	No
nad1!635	nad1	635	212	2	UCA -> UUA	S -> L	CCCAGAAGCGGAAGCTGAAT	C	AGTTGCAGGCTATAATGTAG	0.999	No
nad1!674	nad1	674	225	2	UCU -> UUU	S -> F	AGAATATTCTTCAATGGGGT	C	TGCTCTTTTTTTTTTGGGAG	1	No
nad1!734	nad1	734	245	2	UCG -> UUG	S -> L	AATGAGCGGTCTATGCACAT	C	GCTCTTTCCAGGAGGTTGGC	0.995	No
nad1!743	nad1	743	248	2	CCA -> CUA	P -> L	TCTATGCACATCGCTCTTTC	C	AGGAGGTTGGCCGCCTATCC	0.999	No
nad1!755	nad1	755	252	2	CCG -> CUG	P -> L	GCTCTTTCCAGGAGGTTGGC	C	GCCTATCCTAGATCTTCCCA	0.996	No
nad1!779	nad1	779	260	2	UCC -> UUC	S -> F	TATCCTAGATCTTCCCATTT	C	CAAGAAGATCCCTTGTTCGA	0.939	No
nad1!823	nad1	823	275	1	CUU -> UUU	L -> F	GGTTTAGTATCAAGGTTCTT	C	TTTTTCTGTTTCTATATATA	0.951	No
nad1!898	nad1	898	300	1	CGG -> UGG	R -> W	ATCAATTAATGGGACTTGGC	C	GGAAAGTGTTCTTGCCTCTA	0.999	No
nad1!928	nad1	928	310	1	CGG -> UGG	R -> W	TCTTGCCTCTATCATTAGCT	C	GGGTAGTCCCCGTTTCAGGT	0.997	No
nad1!937	nad1	937	313	1	CCC -> UCC	P -> S	TATCATTAGCTCGGGTAGTC	C	CCGTTTCAGGTGTTTCAGTC	0.989	No
nad1!953	nad1	953	318	2	UCA -> UUA	S -> L	AGTCCCCGTTTCAGGTGTTT	C	AGTCACCTTTCGATGGCTCC	0.986	No
nad2!1028	nad2	1028	343	2	UCA -> UUA	S -> L	TGGTATATTTATTTATGCAT	C	AATGACGATAGATGCATTCG	0.999	No
nad2!1057	nad2	1057	353	1	CCA -> UCA	P -> S	TAGATGCATTCGCCATAGTT	C	CAGCATTACGGCAAACCCGT	0.996	No
nad2!1058	nad2	1058	353	2	CCA -> CUA	P -> L	AGATGCATTCGCCATAGTTC	C	AGCATTACGGCAAACCCGTG	0.995	No
nad2!1127	nad2	1127	376	2	UCG -> UUG	S -> L	AGCCAAAACGAATCCTATTT	C	GGCTATGACCTTCTCCATTA	0.999	No
nad2!1246	nad2	1246	416	1	CCA -> UCA	P -> S	GTGGGGCTTACTTCCTAGCC	C	CAGTGGGAGTAGTGACTAGC	0.995	No
nad2!1276	nad2	1276	426	1	CGU -> UGU	R -> C	TAGTGACTAGCGTTATAGGT	C	GTTTTTATTATATACGCTTA	1	No
nad2!1298	nad2	1298	433	2	GCG -> GUG	A -> V	TTTTTATTATATACGCTTAG	C	GAAAAGAATGTTTTTTGATA	1	No
nad2!1400	nad2	1400	467	2	UCA -> UUA	S -> L	GACTTCCTCTTTCATTACTT	C	ATCCTTTCCATATCCCTCTC	0.99	No
nad2!1403	nad2	1403	468	2	UCC -> UUC	S -> F	TTCCTCTTTCATTACTTCAT	C	CTTTCCATATCCCTCTCCCT	0.99	No
nad2!1408	nad2	1408	470	1	CCA -> UCA	P -> S	CTTTCATTACTTCATCCTTT	C	CATATCCCTCTCCCTTGTTC	0.993	No
nad2!1409	nad2	1409	470	2	CCA -> CUA	P -> L	TTTCATTACTTCATCCTTTC	C	ATATCCCTCTCCCTTGTTCG	0.994	No
nad2!1416	nad2	1416	473	3	CCC -> CCU	P -> P	ACTTCATCCTTTCCATATCC	C	TCTCCCTTGTTCGATCTTAC	0.954	No
nad2!1457	nad2	1457	486	2	UCA -> UUA	S -> L	TCATCAAATGGCACTCAGTT	C	ATATCTGTAAATTCGATCAT	0.996	No
nad2!26	nad2	26	9	2	UCC -> UUC	S -> F	CAATCTTTTTTTAGCGGTTT	C	CCCAGAGATCTTTCTCATTA	0.997	No
nad2!308	nad2	308	103	2	UCU -> UUU	S -> F	CATTTCGATGTGTTTCGATT	C	TTTCGAAAAAGAGAGGTTTG	0.987	No
nad2!335	nad2	335	112	2	UCU -> UUU	S -> F	AAAAGAGAGGTTTGATGCTT	C	TGAATTCATTGTATTAATTC	0.998	No
nad2!356	nad2	356	119	2	CCA -> CUA	P -> L	TGAATTCATTGTATTAATTC	C	ACTTCCTACTCGCAGTATGC	0.995	No
nad2!361	nad2	361	121	1	CCU -> UCU	P -> S	TCATTGTATTAATTCCACTT	C	CTACTCGCAGTATGCTCTTA	0.998	No
nad2!367	nad2	367	123	1	CGC -> UGC	R -> C	TATTAATTCCACTTCCTACT	C	GCAGTATGCTCTTAATGATC	0.954	No
nad2!388	nad2	388	130	1	CCG -> UCG	P -> S	GCAGTATGCTCTTAATGATC	C	CGGCTCATGATTTAATTGCC	0.994	No
nad2!394	nad2	394	132	1	CAU -> UAU	H -> Y	TGCTCTTAATGATCCCGGCT	C	ATGATTTAATTGCCATGTAT	0.998	No
nad2!497	nad2	497	166	2	UCA -> UUA	S -> L	ATTTTCCACGGAAGCCGGCT	C	AAAATATTTGATCTTAGGTG	0.998	No
nad2!523	nad2	523	175	1	CCC -> UCC	P -> S	ATTTGATCTTAGGTGCATTT	C	CCTCTGGAATATTATTGTTC	0.993	No
nad2!543	nad2	543	182	3	UUC -> UUU	F -> F	CCCTCTGGAATATTATTGTT	C	GGTTGTTCCATGATCTATGG	0.975	No
nad2!677	nad2	677	226	2	UCC -> UUC	S -> F	TCTTTTTATCGCTGTAGGAT	C	CCTATTCAAGATTACTGCAG	0.985	No
nad2!788	nad2	788	263	2	UCU -> UUU	S -> F	TGCGCCTAAAATCTCTATTT	C	TGCAAATATGTCACGTGTTT	0.973	No
nad2!800	nad2	800	267	2	UCA -> UUA	S -> L	CTCTATTTCTGCAAATATGT	C	ACGTGTTTCTATTGTTGCTT	0.99	No
nad2!809	nad2	809	270	2	UCU -> UUU	S -> F	TGCAAATATGTCACGTGTTT	C	TATTGTTGCTTCCTATGGGG	0.999	No
nad2!920	nad2	920	307	2	CCU -> CUU	P -> L	CCAAACGAAAGTCAAAAGAC	C	TCTAGCTCATAGTTCGATTG	0.998	No
nad2!928	nad2	928	310	1	CAU -> UAU	H -> Y	AAGTCAAAAGACCTCTAGCT	C	ATAGTTCGATTGGACATGTA	0.998	No
nad2!958	nad2	958	320	1	CGU -> UGU	R -> C	TTGGACATGTAGGTTATATT	C	GTACTGGTTTCTCATGTGGA	1	No
nad2!962	nad2	962	321	2	ACU -> AUU	T -> I	ACATGTAGGTTATATTCGTA	C	TGGTTTCTCATGTGGAACCA	0.997	No
nad3!137	nad3	137	46	2	UCC -> UUC	S -> F	GTCGGCCTACGAATGTGGTT	C	CGATCCCTCCGGTGATGCCA	1	No
nad3!146	nad3	146	49	2	UCC -> UUC	S -> F	CGAATGTGGTTCCGATCCCT	C	CGGTGATGCCAGAAGTCGTT	0.998	No
nad3!185	nad3	185	62	2	CCG -> CUG	P -> L	TTTCGATATACGATTTTATC	C	GGTTCCTATTTTATTTATTA	0.998	No
nad3!190	nad3	190	64	1	CCU -> UCU	P -> S	ATATACGATTTTATCCGGTT	C	CTATTTTATTTATTATCCCT	1	No
nad3!208	nad3	208	70	1	CCU -> UCU	P -> S	TTCCTATTTTATTTATTATC	C	CTGATCCGGAAGTCACCTTT	0.997	No
nad3!209	nad3	209	70	2	CCU -> CUU	P -> L	TCCTATTTTATTTATTATCC	C	TGATCCGGAAGTCACCTTTT	0.999	No
nad3!215	nad3	215	72	2	CCG -> CUG	P -> L	TTTATTTATTATCCCTGATC	C	GGAAGTCACCTTTTCTTTTC	0.994	No
nad3!230	nad3	230	77	2	UCU -> UUU	S -> F	TGATCCGGAAGTCACCTTTT	C	TTTTCCTTGGGCAGTACCTC	0.999	No
nad3!247	nad3	247	83	1	CCU -> UCU	P -> S	TTTCTTTTCCTTGGGCAGTA	C	CTCCTAACAAGATTGATCTG	0.978	No
nad3!251	nad3	251	84	2	CCU -> CUU	P -> L	TTTTCCTTGGGCAGTACCTC	C	TAACAAGATTGATCTGTTTG	0.989	No
nad3!275	nad3	275	92	2	UCU -> UUU	S -> F	CAAGATTGATCTGTTTGGAT	C	TTGGTCCATGATGGCCTTTT	0.995	No
nad3!317	nad3	317	106	2	UCU -> UUU	S -> F	ATTGATTTTGACGATTGGAT	C	TCTCTATGAATGGAAAAGGG	1	No
nad3!344	nad3	344	115	2	UCG -> UUG	S -> L	TGAATGGAAAAGGGGTGCTT	C	GGATCGGGAGTAACCACTAG	0.999	No
nad3!349	nad3	349	117	1	CGG -> UGG	R -> W	GGAAAAGGGGTGCTTCGGAT	C	GGGAGTAACCACTAGTGAAA	0.997	No
nad3!44	nad3	44	15	2	CCG -> CUG	P -> L	TATCTATTTAGTGATCAGTC	C	GCTAGTTTCTTTGATTCCAC	0.999	No
nad3!5	nad3	5	2	2	UCG -> UUG	S -> L	GAAGTGGGCTTTGGTGATGT	C	GGAATTTGCACCTATTTGTA	0.996	No
nad3!61	nad3	61	21	1	CCA -> UCA	P -> S	GTCCGCTAGTTTCTTTGATT	C	CACTCGGTGTTCCTTTTCCA	0.981	No
nad3!62	nad3	62	21	2	CCA -> CUA	P -> L	TCCGCTAGTTTCTTTGATTC	C	ACTCGGTGTTCCTTTTCCAT	0.999	No
nad3!80	nad3	80	27	2	CCA -> CUA	P -> L	TCCACTCGGTGTTCCTTTTC	C	ATTTGCTTCCAATAGTTCGA	1	No
nad4!107	nad4	107	36	2	CCG -> CUG	P -> L	TCCAAATTCTTCAATAAGAC	C	GATACGATTGATTGGTCTGT	0.963	Yes
nad4!1373	nad4	1373	458	2	UCC -> UUC	S -> F	TCTAAATGGCAGAGAAGTTT	C	CATATTTCTACCTTTTCTTG	0.998	Yes
nad4!1405	nad4	1405	469	1	CGG -> UGG	R -> W	CTTTTCTTGTTGGAGTTGTT	C	GGATGGGTGTTCACCCCAAA	0.999	Yes
nad4!1417	nad4	1417	473	1	CAC -> UAC	H -> Y	GAGTTGTTCGGATGGGTGTT	C	ACCCCAAAGTGTTCCCGGAC	0.999	Yes
nad4!1433	nad4	1433	478	2	CCG -> CUG	P -> L	TGTTCACCCCAAAGTGTTCC	C	GGACTGCATGCATACATCCG	0.998	Yes
nad4!154	nad4	154	52	1	CCC -> UCC	P -> S	CTCTTATTACTTTTTTGTAT	C	CCCCTGTTCCTCGGATACAA	0.999	No
nad4!158	nad4	158	53	2	CCU -> CUU	P -> L	TATTACTTTTTTGTATCCCC	C	TGTTCCTCGGATACAATTCG	0.997	No
nad4!164	nad4	164	55	2	CCU -> CUU	P -> L	TTTTTTGTATCCCCCTGTTC	C	TCGGATACAATTCGATCCTT	0.994	Yes
nad4!166	nad4	166	56	1	CGG -> UGG	R -> W	TTTTGTATCCCCCTGTTCCT	C	GGATACAATTCGATCCTTCT	1	Yes
nad4!197	nad4	197	66	2	UCU -> UUU	S -> F	CGATCCTTCTACGGCCAAAT	C	TCAATTTGTGGAAAGCCTTC	0.998	Yes
nad4!317	nad4	317	106	2	UCA -> UUA	S -> L	TCTGATCCCTATTTGCATTT	C	AGTGGGTTGGTCTGGTATGA	0.999	Yes
nad4!362	nad4	362	121	2	ACA -> AUA	T -> I	TTTTGGGAAAGAGTATATTA	C	AGCATTTCTAATTCGTGAAT	0.999	Yes
nad4!376	nad4	376	126	1	CGU -> UGU	R -> C	ATATTACAGCATTTCTAATT	C	GTGAATTTCTAATGATCGCC	0.995	Yes
nad4!401	nad4	401	134	2	UCC -> UUC	S -> F	ATTTCTAATGATCGCCGTGT	C	CTGCATGCTGGATCCTCTAC	1	Yes
nad4!416	nad4	416	139	2	CCU -> CUU	P -> L	CGTGTCCTGCATGCTGGATC	C	TCTACTATTCTATGTTCTTT	0.997	Yes
nad4!433	nad4	433	145	1	CUU -> UUU	L -> F	ATCCTCTACTATTCTATGTT	C	TTTCCGAAAGCGTGCCAATC	0.999	Yes
nad4!437	nad4	437	146	2	UCC -> UUC	S -> F	TCTACTATTCTATGTTCTTT	C	CGAAAGCGTGCCAATCCCTA	0.997	Yes
nad4!44	nad4	44	15	2	CCU -> CUU	P -> L	CTATTTCGATCTAAGTGGTC	C	TATTCTCTGTCCCGTGCTAG	0.974	Yes
nad4!449	nad4	449	150	2	CCA -> CUA	P -> L	TGTTCTTTCCGAAAGCGTGC	C	AATCCCTATGTTCATCATTA	0.996	Yes
nad4!74	nad4	74	25	2	ACU -> AUU	T -> I	TCCCGTGCTAGGAAGCATTA	C	TCCTCTTTTCATTCCAAATT	0.997	Yes
nad4!77	nad4	77	26	2	CCU -> CUU	P -> L	CGTGCTAGGAAGCATTACTC	C	TCTTTTCATTCCAAATTCTT	0.995	Yes
nad4!856	nad4	856	286	1	CUA -> UUA	L -> L	TCACTCCTTTCATTTATACT	C	TAAGCGCGATTGCTATAATA	0.98	No
nad4!977	nad4	977	326	2	CCG -> CUG	P -> L	GACTATTGGTATGTTTAGTC	C	GAACATACAGGGAATTGGAG	1	Yes
nad4L!100	nad4L	100	34	1	CCA -> UCA	P -> S	ATATTCTTATTATGTCAATG	C	CAATTGAATCAATGTTATTA	1	Yes
nad4L!110	nad4L	110	37	2	UCA -> UUA	S -> L	TATGTCAATGCCAATTGAAT	C	AATGTTATTAGCTGTCAATT	1	Yes
nad4L!179	nad4L	179	60	2	UCA -> UUA	S -> L	GGATGATATGATGGGTCAAT	C	ATTTGCTTCATTAGTTCCAA	1	Yes
nad4L!188	nad4L	188	63	2	UCA -> UUA	S -> L	GATGGGTCAATCATTTGCTT	C	ATTAGTTCCAACAGTGGCAG	0.997	Yes
nad4L!197	nad4L	197	66	2	CCA -> CUA	P -> L	ATCATTTGCTTCATTAGTTC	C	AACAGTGGCAGCTGCGGAAT	0.996	Yes
nad4L!2	nad4L	2	1	2	ACG -> AUG	T -> M	GACATTCCATGTTTCCGAAA	C	GGATCCTATAAAATATTTCA	0.993	No
nad4L!41	nad4L	41	14	2	UCU -> UUU	S -> F	CACTTTTTCTATGATCATCT	C	TATTTTAGGTATTCGGGGAA	1	Yes
nad4L!55	nad4L	55	19	1	CGG -> UGG	R -> W	TCATCTCTATTTTAGGTATT	C	GGGGAATCCTCCTTAATAGA	0.998	Yes
nad4L!95	nad4L	95	32	2	UCA -> UUA	S -> L	ACGAAATATTCTTATTATGT	C	AATGCCAATTGAATCAATGT	1	Yes
nad5!1490	nad5	1490	497	2	CCC -> CUC	P -> L	CAATTTTTGGGCCAATTCCC	C	CTTCGTACTACCAAAAAATG	0.999	No
nad5!1550	nad5	1550	517	2	ACA -> AUA	T -> I	GTTTGCTGCTCCAACCATTA	C	AAAACTAATACCTATTCTGT	0.981	No
nad5!1580	nad5	1580	527	2	UCA -> UUA	S -> L	ACCTATTCTGTTTAGTACTT	C	AGGTGCTTCTCTAGCGTATA	0.996	No
nad5!1589	nad5	1589	530	2	UCU -> UUU	S -> F	GTTTAGTACTTCAGGTGCTT	C	TCTAGCGTATAATGTCAATC	0.987	No
nad5!1859	nad5	1859	620	2	UCU -> UUU	S -> F	AAGTCAACTTCAAAGTGGAT	C	TGTTTATCATTATGCCTTTG	0.998	No
nad5!1895	nad5	1895	632	2	UCA -> UUA	S -> L	CTTTGCAATGTTACTTGGTT	C	AACTCCATTTGTGACCTTTT	0.993	No
nad5!1901	nad5	1901	634	2	CCA -> CUA	P -> L	AATGTTACTTGGTTCAACTC	C	ATTTGTGACCTTTTCTCGTA	0.998	No
nad5!1916	nad5	1916	639	2	UCU -> UUU	S -> F	AACTCCATTTGTGACCTTTT	C	TCGTATGTGGGACTCTCTAT	0.998	No
nad5!1918	nad5	1918	640	1	CGU -> UGU	R -> C	CTCCATTTGTGACCTTTTCT	C	GTATGTGGGACTCTCTATCT	0.997	No
nad5!1958	nad5	1958	653	2	UCG -> UUG	S -> L	TTCTTGGGTAGATTCTAGAT	C	GTCTTTCATTTTGTTAGTGA	0.934	No
nad6!146	nad6	146	49	2	UCC -> UUC	S -> F	TTTGTTAGGTCTCGACTTCT	C	CGCTATGATCTCCCCAGTAG	1	Yes
nad6!158	nad6	158	53	2	UCC -> UUC	S -> F	CGACTTCTCCGCTATGATCT	C	CCCAGTAGTTCATATAGGAG	0.998	Yes
nad6!161	nad6	161	54	2	CCA -> CUA	P -> L	CTTCTCCGCTATGATCTCCC	C	AGTAGTTCATATAGGAGCTA	0.996	Yes
nad6!169	nad6	169	57	1	CAU -> UAU	H -> Y	CTATGATCTCCCCAGTAGTT	C	ATATAGGAGCTATTGCCGTT	0.998	Yes
nad6!191	nad6	191	64	2	UCA -> UUA	S -> L	TATAGGAGCTATTGCCGTTT	C	ATTCCTATTCGTGGTTATGA	1	Yes
nad6!26	nad6	26	9	2	CCU -> CUU	P -> L	ACTTTCTGTTTTGTCGAGCC	C	TGCTTTGGTCTCTGGTTTGA	0.999	Yes
nad6!446	nad6	446	149	2	UCC -> UUC	S -> F	TTTACTTTATACCTACTATT	C	CGTCTGGTTTTTGGTTTCTA	0.999	Yes
nad6!569	nad6	569	190	2	UCU -> UUU	S -> F	CCGACGAAATGCCTTGGATT	C	TAGGAGGACTATAATGAGGA	0.998	Yes
nad6!88	nad6	88	30	1	CCC -> UCC	P -> S	CGGTACATTCCGTTTTGTTT	C	CCATCCTAGTCTTTTGCGAC	0.998	Yes
nad6!89	nad6	89	30	2	CCC -> CUC	P -> L	GGTACATTCCGTTTTGTTTC	C	CATCCTAGTCTTTTGCGACA	1	Yes
nad7!1088	nad7	1088	363	2	UCA -> UUA	S -> L	AGCACCTGGCTTTGCCCATT	C	ACAAGGACTCGATTCTATGT	0.999	Yes
nad7!1103	nad7	1103	368	2	UCU -> UUU	S -> F	CCATTCACAAGGACTCGATT	C	TATGTCCAAACATCACATGC	0.999	Yes
nad7!1124	nad7	1124	375	2	CCA -> CUA	P -> L	TATGTCCAAACATCACATGC	C	AGCAGATGTAGTCACCATCA	0.999	Yes
nad7!137	nad7	137	46	2	UCA -> UUA	S -> L	TGCGGAACCACATATTGGAT	C	ACTCCATAGAGGGACTGAGA	0.999	No
nad7!209	nad7	209	70	2	UCA -> UUA	S -> L	TTTACCTTATTTTGATCGTT	C	AGACTATGTTTCTACGATGG	0.996	Yes
nad7!224	nad7	224	75	2	ACG -> AUG	T -> M	TCGTTCAGACTATGTTTCTA	C	GATGGCCCAAGAACACGCTC	1	Yes
nad7!244	nad7	244	82	1	CAU -> UAU	H -> Y	CGATGGCCCAAGAACACGCT	C	ATTCTTCAGCCGTAGAGAGA	0.999	Yes
nad7!251	nad7	251	84	2	UCA -> UUA	S -> L	CCAAGAACACGCTCATTCTT	C	AGCCGTAGAGAGACTTTTGA	0.993	Yes
nad7!335	nad7	335	112	2	UCA -> UUA	S -> L	CTGTGAAATAACTCGAATTT	C	AAATCATTCACTTGCTTCAA	0.994	Yes
nad7!344	nad7	344	115	2	UCA -> UUA	S -> L	AACTCGAATTTCAAATCATT	C	ACTTGCTTCAACTACTCATG	0.999	Yes
nad7!353	nad7	353	118	2	UCA -> UUA	S -> L	TTCAAATCATTCACTTGCTT	C	AACTACTCATGCTATGGATG	0.999	Yes
nad7!38	nad7	38	13	2	UCG -> UUG	S -> L	GCAAATCAAGAATTTCACTT	C	GAATTCCGGACCTCAACATC	0.996	Yes
nad7!383	nad7	383	128	2	UCA -> UUA	S -> L	TGCTATGGATGTGGGAGCAT	C	AACTCCGTTCCTTTGGGCTT	1	Yes
nad7!44	nad7	44	15	2	UCC -> UUC	S -> F	CAAGAATTTCACTTCGAATT	C	CGGACCTCAACATCCTGCTG	0.998	Yes
nad7!445	nad7	445	149	1	CCG -> UCG	P -> S	TGGAATTCTATGAAAGAGTC	C	CGGGAGCCAGGATGCATGCC	1	Yes
nad7!45	nad7	45	16	3	UCC -> UCU	S -> S	AAGAATTTCACTTCGAATTC	C	GGACCTCAACATCCTGCTGC	0.996	No
nad7!533	nad7	533	178	2	UCC -> UUC	S -> F	ATGTCGAGATATTGATTCCT	C	CACACAACAATTTGCTTCTC	0.998	Yes
nad7!578	nad7	578	193	2	UCA -> UUA	S -> L	CGACGAATTAGAAGAGATGT	C	AACCGGCAACCGTATCTGGA	1	Yes
nad7!679	nad7	679	227	1	CCU -> UCU	P -> S	GTGGTGTAATGTTAAGAGGT	C	CTGGGGTATGCTGGGATTCG	0.997	Yes
nad7!698	nad7	698	233	2	UCG -> UUG	S -> L	TCCTGGGGTATGCTGGGATT	C	GCGAAGAGCAGCACCTTACG	1	Yes
nad7!724	nad7	724	242	1	CAU -> UAU	H -> Y	GAGCAGCACCTTACGATGTT	C	ATGACCAATCGGATCTTGAC	1	Yes
nad7!734	nad7	734	245	2	UCG -> UUG	S -> L	TTACGATGTTCATGACCAAT	C	GGATCTTGACGTACCAGTAG	0.999	Yes
nad7!739	nad7	739	247	1	CUU -> UUU	L -> F	ATGTTCATGACCAATCGGAT	C	TTGACGTACCAGTAGGTACC	1	Yes
nad7!769	nad7	769	257	1	CGC -> UGC	R -> C	CAGTAGGTACCAGAGGAGAT	C	GCTATGATCGTTACTGTATC	1	Yes
nad7!77	nad7	77	26	2	UCA -> UUA	S -> L	TCCTGCTGCTCATGGTGTTT	C	ACGATCAGTATTGGAAATGA	0.991	Yes
nad7!789	nad7	789	264	3	AUC -> AUU	I -> I	CGCTATGATCGTTACTGTAT	C	CGTATCGAAGAGATGCGACA	0.922	Yes
nad7!83	nad7	83	28	2	UCA -> UUA	S -> L	TGCTCATGGTGTTTCACGAT	C	AGTATTGGAAATGAACGGAG	1	Yes
nad7!836	nad7	836	279	2	CCU -> CUU	P -> L	TCGGATCATTGTGCAATGTC	C	TAATCAAATGCCTAGTGGCA	0.999	Yes
nad7!926	nad7	926	309	2	UCA -> UUA	S -> L	GAAACTATCCATGGAATCCT	C	AATTCACCATTTCGAACTTT	0.999	Yes
nad7!973	nad7	973	325	1	CCU -> UCU	P -> S	AAGGTTTTTCCGTACCAGCT	C	CTTCTACCTATACCGCAGTT	0.999	Yes
nad9!113	nad9	113	38	2	CCA -> CUA	P -> L	TTATACCAATACTGACTACC	C	ATTTCCATTGTTGTGCTTTC	0.995	No
nad9!14	nad9	14	5	2	UCC -> UUC	S -> F	TTCATTTATGGATAACCAAT	C	CATTTTCCAATATAGTTGGG	0.978	No
nad9!167	nad9	167	56	2	UCG -> UUG	S -> L	CTATACAAGGGTTCAAGTTT	C	GATCGATATTTGCGGAGTGG	0.998	No
nad9!190	nad9	190	64	1	CAU -> UAU	H -> Y	TCGATATTTGCGGAGTGGAT	C	ATCCCTCTCGAAAACGAAGA	0.993	No
nad9!223	nad9	223	75	1	CAU -> UAU	H -> Y	AACGAAGATTTGAAGTTGTC	C	ATAATTTACTGAGTACTCGG	0.999	No
nad9!298	nad9	298	100	1	CCG -> UCG	P -> S	ACGAAGTAACACGAATATCT	C	CGGTAGTCAGTCCATTTCCA	0.994	No
nad9!311	nad9	311	104	2	CCA -> CUA	P -> L	AATATCTCCGGTAGTCAGTC	C	ATTTCCATCAGCCGGCCGGT	1	No
nad9!328	nad9	328	110	1	CGG -> UGG	R -> W	GTCCATTTCCATCAGCCGGC	C	GGTGGGAGCGAGAAGTATGG	0.998	No
nad9!356	nad9	356	119	2	UCU -> UUU	S -> F	GCGAGAAGTATGGGATATGT	C	TGGTGTTTCTTCCATCAATC	0.99	No
nad9!368	nad9	368	123	2	UCC -> UUC	S -> F	GGATATGTCTGGTGTTTCTT	C	CATCAATCATCCGGATTTAC	0.998	No
nad9!398	nad9	398	133	2	UCA -> UUA	S -> L	TCCGGATTTACGCCGTATAT	C	AACAGATTATGGTTTCGAGG	0.998	No
nad9!92	nad9	92	31	2	UCU -> UUU	S -> F	ATCGGAACATGGGAATAGAT	C	TTATACCAATACTGACTACC	0.998	No
rpl16!102	rpl16	102	35	3	GGC -> GGU	G -> G	CTTGGTTTTGGAAGATATGG	C	ACCAAAAGTTGTAGAGCTGG	0.963	No
rpl16!104	rpl16	104	35	2	ACC -> AUC	T -> I	TGGTTTTGGAAGATATGGCA	C	CAAAAGTTGTAGAGCTGGTC	0.999	No
rpl16!105	rpl16	105	36	3	ACC -> ACU	T -> T	GGTTTTGGAAGATATGGCAC	C	AAAAGTTGTAGAGCTGGTCG	0.997	No
rpl16!164	rpl16	164	55	2	ACA -> AUA	T -> I	TGAAGCAGCGCGTCGGGCTA	C	AATCGGACAATTCCATCGTG	1	No
rpl16!232	rpl16	232	78	1	CUC -> UUC	L -> F	GTAAGATATGGGTAAGAGTT	C	TCGCAGATCTTCCTATTACA	0.996	No
rpl16!321	rpl16	321	108	3	UCC -> UCU	S -> S	GGTTGGATTGCTCGTGTGTC	C	ACGGGACAAATCCCATTTGA	0.903	No
rpl16!335	rpl16	335	112	2	CCA -> CUA	P -> L	TGTGTCCACGGGACAAATCC	C	ATTTGAAATGGATGGTGTGA	0.999	No
rpl16!401	rpl16	401	134	2	CCA -> CUA	P -> L	TAGATTAGCGGCGCATAAAC	C	ATGTTCGTCAACCAAGTTTG	0.998	No
rpl16!407	rpl16	407	136	2	UCG -> UUG	S -> L	AGCGGCGCATAAACCATGTT	C	GTCAACCAAGTTTGTTCAGT	0.992	No
rpl16!61	rpl16	61	21	1	CGC -> UGC	R -> C	AATGCAGATGTAGTAGGGGT	C	GCGAACCGGATGGTACACAA	0.998	No
rpl2!1375	rpl2	1375	459	1	CCA -> UCA	P -> S	AAATAATTAAGGAGCCAGCC	C	CACAATGTCTTGTGCGGCTA	0.94	Yes
rps12!196	rps12	196	66	1	CAC -> UAC	H -> Y	ATCGACATGATATATTTGCT	C	ACATTCCAGGCGAAGGTCAT	0.999	No
rps12!221	rps12	221	74	2	UCG -> UUG	S -> L	TCCAGGCGAAGGTCATAATT	C	GCAGGAACATTCTATAGTCT	0.999	No
rps12!269	rps12	269	90	2	UCG -> UUG	S -> L	AGGAGGTAGAGTGAAAGATT	C	GCCAGGTGTGAAATCCCATC	0.995	No
rps12!284	rps12	284	95	2	UCC -> UUC	S -> F	AGATTCGCCAGGTGTGAAAT	C	CCATCGTATTCGAGGAGTCA	0.998	No
rps12!289	rps12	289	97	1	CGU -> UGU	R -> C	CGCCAGGTGTGAAATCCCAT	C	GTATTCGAGGAGTCAAGGAT	1	No
rps12!71	rps12	71	24	2	UCG -> UUG	S -> L	CACGGACCGTACTCGAGCTT	C	GGATCAATGTCCCCAGAAGC	1	No
rps13!100	rps13	100	34	1	CGU -> UGU	R -> C	CGAAAAAAGCCATTCAGCTT	C	GTTATCGATTAGGTATCAGT	0.995	No
rps13!256	rps13	256	86	1	CGU -> UGU	R -> C	AACGATTAATTTCTATTTCT	C	GTTATCGTGGAATTCGTCAT	0.998	No
rps13!26	rps13	26	9	2	UCA -> UUA	S -> L	ATATATCTCAGGAGCTAGAT	C	ACTTCCCGATGAACAAGTAA	0.996	No
rps13!287	rps13	287	96	2	UCG -> UUG	S -> L	AATTCGTCATCAAGATGGAT	C	GCCATTACGCGGTCAACGAA	0.998	No
rps13!5	rps13	5	2	2	UCA -> UUA	S -> L	AAGAGAAGGATAAAGAATGT	C	ATATATCTCAGGAGCTAGAT	0.986	No
rps13!56	rps13	56	19	2	UCA -> UUA	S -> L	TGAACAAGTAAGAATTGCCT	C	AACAAAAATGGATGGAATTG	0.992	No
rps19!116	rps19	116	39	2	UCG -> UUG	S -> L	GTCACGTAGATCTTCTATTT	C	GCCGGAATTCGTTGATTGCT	0.981	Yes
rps19!138	rps19	138	47	3	UCC -> UCU	S -> S	CCGGAATTCGTTGATTGCTC	C	GTACTCATTTACAATGGAAA	0.974	Yes
rps19!163	rps19	163	55	1	CCU -> UCU	P -> S	TCATTTACAATGGAAAAACT	C	CTGTTCGTTGTAAGATCACT	0.992	Yes
rps19!164	rps19	164	55	2	CCU -> CUU	P -> L	CATTTACAATGGAAAAACTC	C	TGTTCGTTGTAAGATCACTG	0.974	Yes
rps19!76	rps19	76	26	1	CUG -> UUG	L -> L	TAAAGAAGAACAGAGAAAGT	C	TGATGAGCAGGAAAATTTGG	0.921	Yes
rps2!1139	rps2	1139	380	2	CCG -> CUG	P -> L	ACCCACTTATAAAAGGGTGC	C	GGCACCCACGTATAATTACC	0.932	No
rps2!1163	rps2	1163	388	2	CCU -> CUU	P -> L	ACCCACGTATAATTACCCTC	C	TGATTTAGGCCCTCTCACTA	0.953	No
rps2!544	rps2	544	182	1	CGU -> UGU	R -> C	TACAGTTCGTATATCTATTT	C	GTCATTCGATCACGAAAACA	0.976	No
rps2!769	rps2	769	257	1	CGC -> UGC	R -> C	CTATTATAGCCCTTGTTGCC	C	GCTACGACGTTCCCGGCGCC	0.913	No
rps2!841	rps2	841	281	1	CUA -> UUA	L -> L	TCGTAGGATGGCTGGATCTT	C	TAGTCCTTTCCTTAGGGGAG	0.902	No
rps2!988	rps2	988	330	1	CCG -> UCG	P -> S	GAGAGGATTGGGACGATCTT	C	CGCCAATCGGCGAGATTCCC	0.947	No
rps3!1016	rps3	1016	339	2	CCA -> CUA	P -> L	CGGTGCTACCTTTTTTTTTC	C	AAGGGATGGGGTTGGGGTGT	0.992	Yes
rps3!1573	rps3	1573	525	1	CCU -> UCU	P -> S	ACCAGAAAATCGATTATGCT	C	CTGCGGAAGTATCTACTCGT	0.992	Yes
rps3!1604	rps3	1604	535	2	UCA -> UUA	S -> L	ATCTACTCGTAACGGAATTT	C	AGGTGTCAAAGTGCGGATCT	0.996	Yes
rps3!1618	rps3	1618	540	1	CGG -> UGG	R -> W	GAATTTCAGGTGTCAAAGTG	C	GGATCTCATATAGTCAAAAT	1	Yes
rps3!58	rps3	58	20	1	CCA -> UCA	P -> S	ATCAGAATCGTAGTTCAGAT	C	CAAGTCGGTTCAGTGATTAT	0.994	Yes
rps3!64	rps3	64	22	1	CGG -> UGG	R -> W	ATCGTAGTTCAGATCCAAGT	C	GGTTCAGTGATTATTATTAT	0.999	Yes
rps3!69	rps3	69	24	3	UUC -> UUU	F -> F	AGTTCAGATCCAAGTCGGTT	C	AGTGATTATTATTATGGTAA	0.987	Yes
rps3!704	rps3	704	235	2	UCG -> UUG	S -> L	GCGCCCCTCCTTGAATTATT	C	GGTCATGCAATACTTTTTTA	0.995	Yes
rps3!875	rps3	875	292	2	UCG -> UUG	S -> L	CGCTTTTTTTGTAGAAAGCT	C	GACCAGCGAGAAAAAGTGTT	0.972	No
rps3!92	rps3	92	31	2	UCA -> UUA	S -> L	TGATTATTATTATGGTAAAT	C	ATTGTATCAAGATGTCAATC	0.994	Yes
sdh4!29	sdh4	29	10	2	UCG -> UUG	S -> L	GGCATTTTGTAGACGTGGTT	C	GGTTATTCCCATTTGTCTCT	1	No
sdh4!39	sdh4	39	14	3	CCC -> CCU	P -> P	AGACGTGGTTCGGTTATTCC	C	ATTTGTCTCTATCTATTGGT	1	No

## Sheet: S8
Table S8 Differential expression analysis of mitochondrial genes in Phragmites australis. Here, the mitochondrial genes with differential expression in the two tissues are shown, with |log2FoldChange|>1, pvalue<0.05.
Aerial stem vs Rhizome					Leaf vs Rhizome					Leaf vs Aerial stem
Row.names	log2FoldChange	pvalue	Significant		Row.names	log2FoldChange	pvalue	Significant		Row.names	log2FoldChange	pvalue	Significant
trnR-UCU.r01	5.67275	6.53168e-08	Up		cob.t01	1.77092	0.048242	Up		trnR-UCU.r01	4.79938	4.00095e-14	Up
trnH-GUG.r01	4.29329	0.000315042	Up		nad2.t01	3.19968	0.00141296	Up		trnfM-CAU.r01	3.82222	4.67344e-05	Up
trnfM-CAU.r01	4.76728	0.000600466	Up		nad4.t01	2.03577	0.0388275	Up		nad4.t01	2.95447	0.00524821	Up
rrn26.r01	-1.82945	0.00191881	Down		rpl2.t01	4.20465	0.000242388	Up		rpl2.t01	2.85339	0.00893492	Up
rrn26-2.r01	-1.84263	0.00174047	Down		rps19.t01	4.79263	0.0384942	Up		nad7.t01	2.27212	0.0231302	Up
					rps3.t01	3.6184	0.000834177	Up		atp4.t01	2.53411	0.0328932	Up
					trnfM-CAU.r01	8.5895	4.83866e-11	Up		rps3.t01	2.13903	0.0370309	Up
					trnH-GUG.r01	5.82846	6.00618e-07	Up		nad2.t01	1.87829	0.0493137	Up
					trnP-UGG.r01	5.05201	0.0481131	Up
					trnR-UCU.r01	10.4721	1.37801e-24	Up
					trnS-GGA.r01	3.3748	0.0214881	Up
					trnV-UAC.r01	3.52377	0.0116196	Up
					rrn26.r01	-2.1892	0.000206847	Down
					rrn26-2.r01	-2.24809	0.000134593	Down
